# Supplementary material for: Vibration analysis and pull-in instability behavior in a multiwalled piezoelectric nanosensor with fluid flow conveyance
Source: Beilstein J Nanotechnol. 2020 Jul 21;11:1072–81. doi: 10.3762/bjnano.11.92 (PMC7385336; doi:10.3762/bjnano.11.92)
Supplement: File 2 — MATLAB program code for the current paper. In the ZIP file, all programs written in MATLAB software are presented for the results of the article, which is not included in the article due to the large volume of the program. [file Beilstein_J_Nanotechnol-11-1072-s002.zip › research data/data_nano_shell_complex_averaging_Layer2.m]

function  [Muu1_2,Kuu1_2,Kuu2_2,Kuv1_2,Kuv2_2,Kuw1_2,NLuw1_2,NLuw2_2,NLuw3_2,Fu1_2,Mvv1_2,Kvv1_2,Kvv2_2,Kvu1_2,Kvu2_2,...
    Kvw1_2,NLvw1_2,NLvw2_2, NLvw3_2,Fv1_2,Mww1_2,Mww2_2,Mww3_2,Mww4_2,Cww1_2,Cww2_2,Cww3_2,Cww4_2,Kww1_2,Kww2_2,Kww3_2,Kww4_2,Kww5_2,Kww6_2,Kww7_2,...
    Kwvdw_2,Kbarw1_2,Kbarp1_2,Kbarp2_2,Kbarf1_2,Kbarf2_2,Kbarf3_2,Kew1_2,Kwu1_2,Kwv1_2,NLwu1_2,NLwu2_2, NLwu3_2, NLwu4_2,NLwv1_2, NLwv2_2,...
    NLwv3_2, NLwv4_2,NLww1_2,NLww2_2,NLww3_2, NLww4_2,NLew2_2,NLwww1_2, NLwww2_2,NLwww3_2,NLwww4_2,NLew3_2,NLvdw_2,...
    Fw1_2,Fw2_2,Fw3_2,Fbar1_2,Force_2] = data_nano_shell_complex_averaging_Layer2( mw , nw  , mu , nu , mv ,nv , Bx, Coeffx, Coeffx_Bar , Omega_x, theta_s)

%%%%%%%%%%%%%%%%%%%%%%%%%%% Transverse Mass , Damping and Stiffness Matrices equation  " U "
%%%%%%%%%%%%%%%%%%%%% Muu1_2
p1 = 0;
for e = 1 : mu
    for f = 1 : 2*nu+1
        p1 = p1+1; p2 = 0;
        for i = 1 : mu
            K1 = quadl(@zarbMuu1_21,0,1,1e-12);
            for j = 1 : 2*nu+1
                p2 = p2+1;
                K2 = quadl(@zarbMuu1_22,0,2*pi,1e-12);
                Muu1_2(p1,p2) = K1*K2;
            end
        end
    end
end

    function fun = zarbMuu1_21(x)
        chi_e = Coeffx_Bar(2,e)*cos(Omega_x(e)*x)+Coeffx_Bar(1,e)*sin(Omega_x(e)*x);
        chi_i = Coeffx_Bar(2,i)*cos(Omega_x(i)*x)+Coeffx_Bar(1,i)*sin(Omega_x(i)*x);
        fun =  chi_i.*chi_e;
    end

    function fun = zarbMuu1_22(y)
        if f==1
            nou_f = ones(size(y));
        elseif (f>1 && f<=nu+1)
            nou_f = cos((f-1)*y);
        else
            nou_f = sin((f-nu-1)*y);
        end
        if j==1
            nou_j = ones(size(y));
        elseif (j>1 && j<=nu+1)
            nou_j = cos((j-1)*y);
        else
            nou_j = sin((j-nu-1)*y);
        end
        fun = nou_j.*nou_f;
    end
%%%%%%%%%%%%%%%%%%%%% Kuu1_2
p1 = 0;
for e = 1 : mu
    for f = 1 : 2*nu+1
        p1 = p1+1;
        p2 = 0;
        for i = 1 : mu
            K1 = Omega_x(i)*Omega_x(e)*quadl(@zarbKuu1_21,0,1,1e-12);
            for j = 1 : 2*nu+1
                p2 = p2+1;
                K2 = quadl(@zarbKuu1_22,0,2*pi,1e-12);
                Kuu1_2(p1,p2) = K1*K2;
            end
        end
    end
end

    function fun = zarbKuu1_21(x)
        d1chi_e = -Coeffx_Bar(2,e)*sin(Omega_x(e)*x)+Coeffx_Bar(1,e)*cos(Omega_x(e)*x);
        d1chi_i = -Coeffx_Bar(2,i)*sin(Omega_x(i)*x)+Coeffx_Bar(1,i)*cos(Omega_x(i)*x);
        fun =  d1chi_i.*d1chi_e;
    end

    function fun = zarbKuu1_22(y)
        if f==1
            nou_f = ones(size(y));
        elseif (f>1 && f<=nu+1)
            nou_f = cos((f-1)*y);
        else
            nou_f = sin((f-nu-1)*y);
        end
        if j==1
            nou_j = ones(size(y));
        elseif (j>1 && j<=nu+1)
            nou_j = cos((j-1)*y);
        else
            nou_j = sin((j-nu-1)*y);
        end
        fun = nou_j.*nou_f;
    end

%%%%%%%%%%%%%%%%%%%%% Kuu2_2
p1 = 0;
for e = 1 : mu
    for f = 1 : 2*nu+1
        p1 = p1+1;  p2 = 0;
        for i = 1 : mu
            K1 = quadl(@zarbKuu2_21,0,1,1e-12);
            for j = 1 : 2*nu+1
                p2 = p2+1;
                if  f<=nu+1
                    Cf = (f-1);
                else
                    Cf = (f-nu-1);
                end
                if  j<=nu+1
                    Cj = (j-1);
                else
                    Cf = (j-nu-1);
                end
                K2 = Cf*Cj*quadl(@zarbKuu2_22,0,2*pi,1e-12);
                Kuu2_2(p1,p2) = K1*K2;
            end
        end
    end
end

    function fun = zarbKuu2_21(x)
        chi_e = Coeffx_Bar(2,e)*cos(Omega_x(e)*x)+Coeffx_Bar(1,e)*sin(Omega_x(e)*x);
        chi_i = Coeffx_Bar(2,i)*cos(Omega_x(i)*x)+Coeffx_Bar(1,i)*sin(Omega_x(i)*x);
        fun =  chi_i.*chi_e;
    end

    function fun = zarbKuu2_22(y)
        if f==1
            nou_f = zeros(size(y));
        elseif (f>1 && f<=nu+1)
            nou_f = -sin((f-1)*y);
        else
            nou_f = cos((f-nu-1)*y);
        end
        if j==1
            nou_j = zeros(size(y));
        elseif (j>1 && j<=nu+1)
            nou_j = -sin((j-1)*y);
        else
            nou_j = cos((j-nu-1)*y);
        end
        fun = nou_j.*nou_f;
    end

%%%%%%%%%%%%%%%%%%%%% Kuv1_2
p1 = 0;
for e = 1 : mu
    for f = 1 : 2*nu+1
        p1 = p1+1; p2 = 0;
        for k = 1 : mv
            K1 = Omega_x(e)*quadl(@zarbKuv1_21,0,1,1e-12);
            for l = 1 : 2*nv+1
                p2 = p2+1;
                if  l<=nv+1
                    Cl = (l-1);
                else
                    Cl = (l-nv-1);
                end
                    K2 = Cl*quadl(@zarbKuv1_22,0,2*pi,1e-12);
                Kuv1_2(p1,p2) = K1*K2;
            end
        end
    end
end
    function fun = zarbKuv1_21(x)
        d1chi_e = -Coeffx_Bar(2,e)*sin(Omega_x(e)*x)+Coeffx_Bar(1,e)*cos(Omega_x(e)*x);
        phi_k = Coeffx_Bar(1,k)*cos(Omega_x(k)*x)+Coeffx_Bar(2,k)*sin(Omega_x(k)*x);
        fun = phi_k.*d1chi_e;
    end

    function fun = zarbKuv1_22(y)
        if f==1
            nou_f = ones(size(y));
        elseif (f>1 && f<=nu+1)
            nou_f = cos((f-1)*y);
        else
            nou_f = sin((f-nu-1)*y);
        end
        
        if l==1
            nou_l = zeros(size(y));
        elseif (l>1 && l<=nv+1)
            nou_l = cos((l-1)*y);
        else
            nou_l = -sin((l-nv-1)*y);
        end
        fun = nou_l.*nou_f;
    end

%%%%%%%%%%%%%%%%%%%%% Kuv2_2
p1 = 0;
for e = 1 : mu
    for f = 1 : 2*nu+1
        p1 = p1+1; p2 = 0;
        for k = 1 : mv
            K1 = Omega_x(k)*quadl(@zarbKuv2_21,0,1,1e-12);
            for l = 1 : 2*nv+1
                p2 = p2+1;
                if  f<=nu+1
                    Cf = (f-1);
                else
                    Cf = (f-nu-1);
                end
                    K2 = Cf*quadl(@zarbKuv2_22,0,2*pi,1e-12);
                Kuv2_2(p1,p2) = K1*K2;
            end
        end
    end
end
    function fun = zarbKuv2_21(x)
        chi_e = Coeffx_Bar(2,e)*cos(Omega_x(e)*x)+Coeffx_Bar(1,e)*sin(Omega_x(e)*x);
        d1phi_k = -Coeffx_Bar(1,k)*sin(Omega_x(k)*x)+Coeffx_Bar(2,k)*cos(Omega_x(k)*x);
        fun = chi_e.*d1phi_k;
    end

    function fun = zarbKuv2_22(y)
        if f==1
            nou_f = zeros(size(y));
        elseif (f>1 && f<=nu+1)
            nou_f = -sin((f-1)*y);
        else
            nou_f = cos((f-nu-1)*y);
        end
        
        if l==1
            nou_l = ones(size(y));
        elseif (l>1 && l<=nv+1)
            nou_l = sin((l-1)*y);
        else
            nou_l = cos((l-nv-1)*y);
        end
        fun = nou_l.*nou_f;
    end

%%%%%%%%%%%%%%%%%%%% Kuw1_2
p1 = 0;
for e =1 : mu
    for f = 1 : 2*nu+1
        p1 = p1+1;
        p2 = 0;
        for o = 1 : mw
            K1 = Omega_x(e)*quadl(@zarbKuw1_21,0,1,1e-12);
            for l = 1 : 2*nw+1
                p2 = p2+1;
                K2 =  quadl(@zarbKuw1_22,0,2*pi,1e-12);
                Kuw1_2(p1,p2) = K1*K2;
            end
        end
    end
end

    function fun = zarbKuw1_21(x)
        d1chi_e = -Coeffx_Bar(2,e)*sin(Omega_x(e)*x)+Coeffx_Bar(1,e)*cos(Omega_x(e)*x);
        beta_o = Coeffx(1,o)*cosh(Bx(o)*x)+Coeffx(2,o)*sinh(Bx(o)*x)+Coeffx(3,o)*cos(Bx(o)*x)+Coeffx(4,o)*sin(Bx(o)*x);
        fun = beta_o.*d1chi_e;
    end

    function fun = zarbKuw1_22(y)
        if f==1
            nou_f = ones(size(y));
        elseif (f>1 && f<=nu+1)
            nou_f = cos((f-1)*y);
        else
            nou_f = sin((f-nu-1)*y);
        end
        
        if l==1
            nou_l = ones(size(y));
        elseif (l>1 && l<=nw+1)
            nou_l = cos((l-1)*y);
        else
            nou_l = sin((l-nw-1)*y);
        end
        fun = nou_l.*nou_f;
    end
%%%%%%%%%%%%%%%%%%%%% NLuw1_2
p1 = 0;
for e = 1 : mu
    for f = 1 : 2*nu+1
        p1 = p1+1;
        p2 = 0;
        for o = 1 : mw
            for p = 1 : 2*nw+1
                for t= 1 : mw
                    K1 = Omega_x(e)*Bx(o)*Bx(t)*quadl(@zarbNLuw1_21,0,1,1e-12);
                    for v = 1 : 2*nw+1
                        p2 = p2+1;
                        K2 = quadl(@zarbNLuw1_22,0,2*pi,1e-12);
                        NLuw1_2(p1,p2) = K1*K2;
                    end
                end
            end
        end
    end
end

    function fun = zarbNLuw1_21(x)
        d1chi_e = -Coeffx_Bar(2,e)*sin(Omega_x(e)*x)+Coeffx_Bar(1,e)*cos(Omega_x(e)*x);
        d1beta_o = Coeffx(1,o)*sinh(Bx(o)*x)+Coeffx(2,o)*cosh(Bx(o)*x)-Coeffx(3,o)*sin(Bx(o)*x)+Coeffx(4,o)*cos(Bx(o)*x);
        d1beta_t = Coeffx(1,t)*sinh(Bx(t)*x)+Coeffx(2,t)*cosh(Bx(t)*x)-Coeffx(3,t)*sin(Bx(t)*x)+Coeffx(4,t)*cos(Bx(t)*x);
        fun = d1beta_o.* d1beta_t.* d1chi_e;
    end
    function fun = zarbNLuw1_22(y)
        if f==1
            nou_f = ones(size(y));
        elseif (f>1 && f<=nu+1)
            nou_f = cos((f-1)*y);
        else
            nou_f = sin((f-nu-1)*y);
        end
        
        if p==1
            nou_p = ones(size(y));
        elseif (p>1 && p<=nw+1)
            nou_p = cos((p-1)*y);
        else
            nou_p = sin((p-nw-1)*y);
        end
        if v==1
            nou_v = ones(size(y));
        elseif (v>1 && v<=nw+1)
            nou_v = cos((v-1)*y);
        else
            nou_v = sin((v-nw-1)*y);
        end
        fun = nou_v.*nou_p.*nou_f;
    end
%%%%%%%%%%%%%%%%%%%%% NLuw2_2
p1 = 0;
for e = 1 : mu
    for f = 1 : 2*nu+1
        p1 = p1+1;
        p2 = 0;
        for o = 1 : mw
            for p = 1 : 2*nw+1
                for t= 1 : mw
                    K1 = Omega_x(e)*quadl(@zarbNLuw2_21,0,1,1e-12);
                    for v = 1 : 2*nw+1
                        p2 = p2+1;
                        if  p<=nw+1
                         Cp = (p-1);
                        else
                        Cp = (p-nw-1);
                        end

                        if  v<=nw+1
                        Cv = (v-1);
                        else
                        Cv = (v-nw-1);
                        end
                        K2 = Cp*Cv*quadl(@zarbNLuw2_22,0,2*pi,1e-12);
                        NLuw2_2(p1,p2) = K1*K2;
                    end
                end
            end
        end
    end
end

    function fun = zarbNLuw2_21(x)
        d1chi_e = -Coeffx_Bar(2,e)*sin(Omega_x(e)*x)+Coeffx_Bar(1,e)*cos(Omega_x(e)*x);
        beta_o = Coeffx(1,o)*cosh(Bx(o)*x)+Coeffx(2,o)*sinh(Bx(o)*x)+Coeffx(3,o)*cos(Bx(o)*x)+Coeffx(4,o)*sin(Bx(o)*x);
        beta_t = Coeffx(1,t)*cosh(Bx(t)*x)+Coeffx(2,t)*sinh(Bx(t)*x)+Coeffx(3,t)*cos(Bx(t)*x)+Coeffx(4,t)*sin(Bx(t)*x);
        fun = beta_o.* beta_t.* d1chi_e;
    end
    function fun = zarbNLuw2_22(y)
        if f==1
            nou_f = ones(size(y));
        elseif (f>1 && f<=nu+1)
            nou_f = cos((f-1)*y);
        else
            nou_f = sin((f-nu-1)*y);
        end
        
        if p==1
            nou_p = zeros(size(y));
        elseif (p>1 && p<=nw+1)
            nou_p = -sin((p-1)*y);
        else
            nou_p = cos((p-nw-1)*y);
        end
        if v==1
            nou_v = zeros(size(y));
        elseif (v>1 && v<=nw+1)
            nou_v = -sin((v-1)*y);
        else
            nou_v = cos((v-nw-1)*y);
        end
        fun = nou_v.*nou_p.*nou_f;
    end

%%%%%%%%%%%%%%%%%%%%% NLuw3_2
p1 = 0;
for e = 1 : mu
    for f = 1 : 2*nu+1
        p1 = p1+1;
        p2 = 0;
        for o = 1 : mw
            for p = 1 : 2*nw+1
                for t= 1 : mw
                    K1 = Bx(o)*quadl(@zarbNLuw3_21,0,1,1e-12);
                    for v = 1 : 2*nw+1
                        p2 = p2+1;
                        if  f<=nu+1
                        Cf = (f-1);
                        else
                        Cf = (f-nu-1);
                        end
                        if  v<=nw+1
                        Cv = (v-1);
                        else
                        Cv = (v-nw-1);
                        end
                        K2 = Cf*Cv*quadl(@zarbNLuw3_22,0,2*pi,1e-12);
                        NLuw3_2(p1,p2) = K1*K2;
                    end
                end
            end
        end
    end
end

    function fun = zarbNLuw3_21(x)
        chi_e = Coeffx_Bar(2,e)*cos(Omega_x(e)*x)+Coeffx_Bar(1,e)*sin(Omega_x(e)*x);
        d1beta_o = Coeffx(1,o)*sinh(Bx(o)*x)+Coeffx(2,o)*cosh(Bx(o)*x)-Coeffx(3,o)*sin(Bx(o)*x)+Coeffx(4,o)*cos(Bx(o)*x);
        beta_t = Coeffx(1,t)*cosh(Bx(t)*x)+Coeffx(2,t)*sinh(Bx(t)*x)+Coeffx(3,t)*cos(Bx(t)*x)+Coeffx(4,t)*sin(Bx(t)*x);
        fun = d1beta_o.* beta_t.* chi_e;
    end
    function fun = zarbNLuw3_22(y)
        if f==1
            nou_f = zeros(size(y));
        elseif (f>1 && f<=nu+1)
            nou_f = -sin((f-1)*y);
        else
            nou_f = cos((f-nu-1)*y);
        end
        
        if p==1
            nou_p = ones(size(y));
        elseif (p>1 && p<=nw+1)
            nou_p = cos((p-1)*y);
        else
            nou_p = sin((p-nw-1)*y);
        end
        if v==1
            nou_v = zeros(size(y));
        elseif (v>1 && v<=nw+1)
            nou_v = -sin((v-1)*y);
        else
            nou_v = cos((v-nw-1)*y);
        end
        fun = nou_v.*nou_p.*nou_f;
    end

%%%%%%%%%%%%%%%%%%%%%%%%%%% Force " U "
%%%%%%%%%%%%%%%%%%%%% Fu1_2

p1 = 0;
for e = 1 : mu
    for i = 1 : 2*nu+1
        p1 = p1+1;
        Fu1_2(p1,1) = Omega_x(e)*quadl(@zarbFu1_21,0,1,1e-12)*quadl(@zarbFu1_22,0,2*pi,1e-12);
    end
end
    function fun = zarbFu1_21(x)
        fun = -Coeffx_Bar(2,e)*sin(Omega_x(e)*x)+Coeffx_Bar(1,e)*cos(Omega_x(e)*x);
        
    end

    function fun = zarbFu1_22(y)
        if i==1
            nou_i = ones(size(y));
        elseif (i>1 && i<=nu+1)
            nou_i = cos((i-1)*y);
        else
            nou_i = sin((i-nu-1)*y);
        end
        fun = nou_i;
    end
%%%%%%%%%%%%%%%%%%%%%%%%%%% Transverse Mass , Damping and Stiffness Matrices equation  " V"

%%%%%%%%%%%%%%%%%%%%% Mvv1_2
p1 = 0;
for q = 1 : mv
    for f = 1 : 2*nv+1
        p1 = p1+1; p2 = 0;
        for k = 1 : mv
            K1 = quadl(@zarbMvv1_21,0,1,1e-12);
            for l = 1 : 2*nv+1
                p2 = p2+1;
                K2 = quadl(@zarbMvv1_22,0,2*pi,1e-12);
                Mvv1_2(p1,p2) = K1*K2;
            end
        end
    end
end

    function fun = zarbMvv1_21(x)
        phi_q = Coeffx_Bar(1,q)*cos(Omega_x(q)*x)+Coeffx_Bar(2,q)*sin(Omega_x(q)*x);
        phi_k = Coeffx_Bar(1,k)*cos(Omega_x(k)*x)+Coeffx_Bar(2,k)*sin(Omega_x(k)*x);
        fun = phi_k.*phi_q;
    end

    function fun = zarbMvv1_22(y)
        if f==1
            nou_f = ones(size(y));
        elseif (f>1 && f<=nv+1)
            nou_f = sin((f-1)*y);
        else
            nou_f = cos((f-nv-1)*y);
        end
        
        if l==1
            nou_l = ones(size(y));
        elseif (l>1 && l<=nv+1)
            nou_l = sin((l-1)*y);
        else
            nou_l = cos((l-nv-1)*y);
        end
        fun = nou_l.*nou_f;
    end

%%%%%%%%%%%%%%%%%%%%% Kvu1_2
p1 = 0;
for q = 1 : mv
    for f = 1 : 2*nv+1
        p1 = p1+1;
        p2 = 0;
        for i = 1 : mu
            K1 = Omega_x(i)*quadl(@zarbKvu1_21,0,1,1e-12);
            for l = 1 : 2*nu+1
                p2 = p2+1;
                 if  f<=nv+1
                    Cf = (f-1);
                else
                    Cf = (f-nv-1);
                end
                    K2 =Cf*quadl(@zarbKvu1_22,0,2*pi,1e-12);
                Kvu1_2(p1,p2) = K1*K2;
            end
        end
    end
end

    function fun = zarbKvu1_21(x)
        phi_q = Coeffx_Bar(1,q)*cos(Omega_x(q)*x)+Coeffx_Bar(2,q)*sin(Omega_x(q)*x);
        d1chi_i = -Coeffx_Bar(2,i)*sin(Omega_x(i)*x)+Coeffx_Bar(1,i)*cos(Omega_x(i)*x);
        fun = d1chi_i.*phi_q;
    end

    function fun = zarbKvu1_22(y)
        if f==1
            nou_f = zeros(size(y));
        elseif (f>1 && f<=nv+1)
            nou_f = cos((f-1)*y);
        else
            nou_f = -sin((f-nv-1)*y);
        end
        
        if l==1
            nou_l = ones(size(y));
        elseif (l>1 && l<=nu+1)
            nou_l = cos((l-1)*y);
        else
            nou_l = sin((l-nu-1)*y);
        end
        fun = nou_l.*nou_f;
    end

%%%%%%%%%%%%%%%%%%%%% Kvu2_2
p1 = 0;
for q = 1 : mv
    for f = 1 : 2*nv+1
        p1 = p1+1;
        p2 = 0;
        for i = 1 : mu
            K1 = Omega_x(q)*quadl(@zarbKvu2_21,0,1,1e-12);
            for l = 1 : 2*nu+1
                p2 = p2+1;
                 if  l<=nu+1
                    Cl = (l-1);
                else
                    Cl = (l-nu-1);
                end
                    K2 =Cl*quadl(@zarbKvu2_22,0,2*pi,1e-12);
                Kvu2_2(p1,p2) = K1*K2;
            end
        end
    end
end

    function fun = zarbKvu2_21(x)
        d1phi_q = -Coeffx_Bar(1,q)*sin(Omega_x(q)*x)+Coeffx_Bar(2,q)*cos(Omega_x(q)*x);
        chi_i = Coeffx_Bar(2,i)*cos(Omega_x(i)*x)+Coeffx_Bar(1,i)*sin(Omega_x(i)*x);
        fun = chi_i.*d1phi_q;
    end

    function fun = zarbKvu2_22(y)
        if f==1
            nou_f = ones(size(y));
        elseif (f>1 && f<=nv+1)
            nou_f = sin((f-1)*y);
        else
            nou_f = cos((f-nv-1)*y);
        end
        
        if l==1
            nou_l = zeros(size(y));
        elseif (l>1 && l<=nu+1)
            nou_l = -sin((l-1)*y);
        else
            nou_l = cos((l-nu-1)*y);
        end
        fun = nou_l.*nou_f;
    end

%%%%%%%%%%%%%%%%%%%%% Kvv1_2
p1 = 0;
for q = 1 : mv
    for f = 1 : 2*nv+1
        p1 = p1+1;
        p2 = 0;
        for k = 1 : mv
            K1 = quadl(@zarbKvv1_21,0,1,1e-12);
            for l = 1 : 2*nv+1
                p2 = p2+1;
                if  f<=nv+1
                    Cf = (f-1);
                else
                    Cf = (f-nv-1);
                end
                if  l<=nv+1
                    Cl = (l-1);
                else
                    Cl = (l-nv-1);
                end
                    K2 = Cf*Cl*quadl(@zarbKvv1_22,0,2*pi,1e-12);
                Kvv1_2(p1,p2) = K1*K2;
            end
        end
    end
end
    function fun = zarbKvv1_21(x)
        phi_q = Coeffx_Bar(1,q)*cos(Omega_x(q)*x)+Coeffx_Bar(2,q)*sin(Omega_x(q)*x);
        phi_k = Coeffx_Bar(1,k)*cos(Omega_x(k)*x)+Coeffx_Bar(2,k)*sin(Omega_x(k)*x);
        fun = phi_k.*phi_q;
    end

    function fun = zarbKvv1_22(y)
        if f==1
            nou_f = zeros(size(y));
        elseif (f>1 && f<=nv+1)
            nou_f = cos((f-1)*y);
        else
            nou_f = -sin((f-nv-1)*y);
        end
        
        if l==1
            nou_l = zeros(size(y));
        elseif (l>1 && l<=nv+1)
            nou_l = cos((l-1)*y);
        else
            nou_l = -sin((l-nv-1)*y);
        end
        fun = nou_l.*nou_f;
    end

%%%%%%%%%%%%%%%%%%%%% Kvv2_2
p1 = 0;
for q = 1 : mv
    for f = 1 : 2*nv+1
        p1 = p1+1;
        p2 = 0;
        for k = 1 : mv
            K1 = Omega_x(q)*Omega_x(k)*quadl(@zarbKvv2_21,0,1,1e-12);
            for l = 1 : 2*nv+1
                p2 = p2+1;
                K2 = quadl(@zarbKvv2_22,0,2*pi,1e-12);
                Kvv2_2(p1,p2) = K1*K2;
            end
        end
    end
end
    function fun = zarbKvv2_21(x)
        d1phi_q = -Coeffx_Bar(1,q)*sin(Omega_x(q)*x)+Coeffx_Bar(2,q)*cos(Omega_x(q)*x);
        d1phi_k = -Coeffx_Bar(1,k)*sin(Omega_x(k)*x)+Coeffx_Bar(2,k)*cos(Omega_x(k)*x);
        fun = d1phi_k.*d1phi_q;
    end

    function fun = zarbKvv2_22(y)
        if f==1
            nou_f = ones(size(y));
        elseif (f>1 && f<=nv+1)
            nou_f = sin((f-1)*y);
        else
            nou_f = cos((f-nv-1)*y);
        end
        
        if l==1
            nou_l = ones(size(y));
        elseif (l>1 && l<=nv+1)
            nou_l = sin((l-1)*y);
        else
            nou_l = cos((l-nv-1)*y);
        end
        fun = nou_l.*nou_f;
    end

%%%%%%%%%%%%%%%%%%%% Kvw1_2
p1 = 0;
for q =1 : mv
    for f = 1 : 2*nv+1
        p1 = p1+1;
        p2 = 0;
        for o = 1 : mw
            K1 = quadl(@zarbKvw1_21,0,1,1e-12);
            for l = 1 : 2*nw+1
                p2 = p2+1;
                if  f<=nv+1
                    Cf = (f-1);
                else
                    Cf = (f-nv-1);
                end
                    K2 =Cf*quadl(@zarbKvw1_22,0,2*pi,1e-12);
                Kvw1_2(p1,p2) = K1*K2;
            end
        end
    end
end

    function fun = zarbKvw1_21(x)
        phi_q = Coeffx_Bar(1,q)*cos(Omega_x(q)*x)+Coeffx_Bar(2,q)*sin(Omega_x(q)*x);
        beta_o = Coeffx(1,o)*cosh(Bx(o)*x)+Coeffx(2,o)*sinh(Bx(o)*x)+Coeffx(3,o)*cos(Bx(o)*x)+Coeffx(4,o)*sin(Bx(o)*x);
        fun = beta_o.*phi_q;
    end

    function fun = zarbKvw1_22(y)
        if f==1
            nou_f = zeros(size(y));
        elseif (f>1 && f<=nv+1)
            nou_f = cos((f-1)*y);
        else
            nou_f = -sin((f-nv-1)*y);
        end
        
        if l==1
            nou_l = ones(size(y));
        elseif (l>1 && l<=nw+1)
            nou_l = cos((l-1)*y);
        else
            nou_l = sin((l-nw-1)*y);
        end
        fun = nou_l.*nou_f;
    end

%%%%%%%%%%%%%%%%%%%%% NLvw1_2
p1 = 0;
for q = 1 : mv
    for g = 1 : 2*nv+1
        p1 = p1+1;
        p2 = 0;
        for o = 1 : mw
            for p = 1 : 2*nw+1
                for t= 1 : mw
                    K1 = quadl(@zarbNLvw1_21,0,1,1e-12);
                    for v = 1 : 2*nw+1
                        p2 = p2+1;
                        if  p<=nw+1
                    Cp = (p-1);
                else
                    Cp = (p-nw-1);
                        end
                if  v<=nw+1
                    Cv = (v-1);
                else
                    Cv = (v-nw-1);
                end
                if  g<=nv+1
                    Cg = (g-1);
                else
                    Cg = (g-nv-1);
                end
                       K2 = Cp*Cv*Cg*quadl(@zarbNLvw1_22,0,2*pi,1e-12);
                        NLvw1_2(p1,p2) = K1*K2;
                    end
                end
            end
        end
    end
end

    function fun = zarbNLvw1_21(x)
        phi_q = Coeffx_Bar(1,q)*cos(Omega_x(q)*x)+Coeffx_Bar(2,q)*sin(Omega_x(q)*x);
        beta_o = Coeffx(1,o)*cosh(Bx(o)*x)+Coeffx(2,o)*sinh(Bx(o)*x)+Coeffx(3,o)*cos(Bx(o)*x)+Coeffx(4,o)*sin(Bx(o)*x);
        beta_t = Coeffx(1,t)*cosh(Bx(t)*x)+Coeffx(2,t)*sinh(Bx(t)*x)+Coeffx(3,t)*cos(Bx(t)*x)+Coeffx(4,t)*sin(Bx(t)*x);
        fun = beta_o.* beta_t.* phi_q;
    end
    function fun = zarbNLvw1_22(y)
        
        if g==1
            nou_g = zeros(size(y));
        elseif (g>1 && g<=nv+1)
            nou_g = cos((g-1)*y);
        else
            nou_g = -sin((g-nv-1)*y);
        end
        
        if p==1
            nou_p = zeros(size(y));
        elseif (p>1 && p<=nw+1)
            nou_p = -sin((p-1)*y);
        else
            nou_p = cos((p-nw-1)*y);
        end
        if v==1
            nou_v = zeros(size(y));
        elseif (v>1 && v<=nw+1)
            nou_v = -sin((v-1)*y);
        else
            nou_v = cos((v-nw-1)*y);
        end
        fun = nou_v.*nou_p.*nou_g;
    end

%%%%%%%%%%%%%%%%%%%%% NLvw2_2
p1 = 0;
for q = 1 : mv
    for g = 1 : 2*nv+1
        p1 = p1+1;
        p2 = 0;
        for o = 1 : mw
            for p = 1 : 2*nw+1
                for t= 1 : mw
                    K1 = Bx(o)*Bx(t)*quadl(@zarbNLvw2_21,0,1,1e-12);
                    for v = 1 : 2*nw+1
                        p2 = p2+1;
                        if  g<=nv+1
                          Cg = (g-1);
                        else
                          Cg = (g-nv-1);
                        end
                          K2 = Cg*quadl(@zarbNLvw2_22,0,2*pi,1e-12);
                        NLvw2_2(p1,p2) = K1*K2;
                    end
                end
            end
        end
    end
end

    function fun = zarbNLvw2_21(x)
        phi_q = Coeffx_Bar(1,q)*cos(Omega_x(q)*x)+Coeffx_Bar(2,q)*sin(Omega_x(q)*x);
        d1beta_o = Coeffx(1,o)*sinh(Bx(o)*x)+Coeffx(2,o)*cosh(Bx(o)*x)-Coeffx(3,o)*sin(Bx(o)*x)+Coeffx(4,o)*cos(Bx(o)*x);
        d1beta_t = Coeffx(1,t)*sinh(Bx(t)*x)+Coeffx(2,t)*cosh(Bx(t)*x)-Coeffx(3,t)*sin(Bx(t)*x)+Coeffx(4,t)*cos(Bx(t)*x);
        fun = d1beta_o.* d1beta_t.* phi_q;
    end
    function fun = zarbNLvw2_22(y)
        if g==1
            nou_g = zeros(size(y));
        elseif (g>1 && g<=nv+1)
            nou_g = cos((g-1)*y);
        else
            nou_g = -sin((g-nv-1)*y);
        end
        
        if p==1
            nou_p = ones(size(y));
        elseif (p>1 && p<=nw+1)
            nou_p = cos((p-1)*y);
        else
            nou_p = sin((p-nw-1)*y);
        end
        if v==1
            nou_v = ones(size(y));
        elseif (v>1 && v<=nw+1)
            nou_v = cos((v-1)*y);
        else
            nou_v = sin((v-nw-1)*y);
        end
        fun = nou_v.*nou_p.*nou_g;
    end
%%%%%%%%%%%%%%%%%%%%% NLvw3_2
p1 = 0;
for q = 1 : mv
    for g = 1 : 2*nv+1
        p1 = p1+1;
        p2 = 0;
        for o = 1 : mw
            for p = 1 : 2*nw+1
                for t= 1 : mw
                    K1 = Bx(o)*Omega_x(q)*quadl(@zarbNLvw3_21,0,1,1e-12);
                    for v = 1 : 2*nw+1
                        p2 = p2+1;
                   if  v<=nw+1
                    Cv = (v-1);
                else
                    Cv = (v-nw-1);
                    end
                            K2 =Cv*quadl(@zarbNLvw3_22,0,2*pi,1e-12);
                        NLvw3_2(p1,p2) = K1*K2;
                    end
                end
            end
        end
    end
end

    function fun = zarbNLvw3_21(x)
        d1phi_q = -Coeffx_Bar(1,q)*sin(Omega_x(q)*x)+Coeffx_Bar(2,q)*cos(Omega_x(q)*x);
        d1beta_o = Coeffx(1,o)*sinh(Bx(o)*x)+Coeffx(2,o)*cosh(Bx(o)*x)-Coeffx(3,o)*sin(Bx(o)*x)+Coeffx(4,o)*cos(Bx(o)*x);
        beta_t = Coeffx(1,t)*cosh(Bx(t)*x)+Coeffx(2,t)*sinh(Bx(t)*x)+Coeffx(3,t)*cos(Bx(t)*x)+Coeffx(4,t)*sin(Bx(t)*x);
        fun = d1beta_o.* beta_t.* d1phi_q;
    end
    function fun = zarbNLvw3_22(y)
        if g==1
            nou_g = ones(size(y));
        elseif (g>1 && g<=nv+1)
            nou_g = sin((g-1)*y);
        else
            nou_g = cos((g-nv-1)*y);
        end
        
        if p==1
            nou_p = ones(size(y));
        elseif (p>1 && p<=nw+1)
            nou_p = cos((p-1)*y);
        else
            nou_p = sin((p-nw-1)*y);
        end
        if v==1
            nou_v = zeros(size(y));
        elseif (v>1 && v<=nw+1)
            nou_v = -sin((v-1)*y);
        else
            nou_v = cos((v-nw-1)*y);
        end
        fun = nou_v.*nou_p.*nou_g;
    end

%%%%%%%%%%%%%%%%%%%%%%%%%%% Force " V "
%%%%%%%%%%%%%%%%%%%%% Fv1_2

p1 = 0;
for q = 1 : mv
    for f = 1 : 2*nv+1
        p1 = p1+1;
        if  f<=nv+1
               Cf = (f-1);
                else
               Cf = (f-nv-1);
       end
            K2 =Cf*quadl(@zarbFv1_22,0,2*pi,1e-12);
        Fv1_2(p1,1) = quadl(@zarbFv1_21,0,1,1e-12)*K2;
     end
end
    function fun = zarbFv1_21(x)
        fun = Coeffx_Bar(1,q)*cos(Omega_x(q)*x)+Coeffx_Bar(2,q)*sin(Omega_x(q)*x);
        
    end

    function fun = zarbFv1_22(y)
        if f==1
            nou_f = zeros(size(y));
        elseif (f>1 && f<=nv+1)
            nou_f = cos((f-1)*y);
        else
            nou_f = -sin((f-nv-1)*y);
        end
        
        fun = nou_f;
    end

%%%%%%%%%%%%%%%%%%%%%%%%%%% Transverse Mass , Damping and Stiffness Matrices equation  " W "

%%%%%%%%%%%%%%%%%%%%%%%%%%%%%%%%%%%%%%%%%%%%%%%%%% Mww
%%%%%%%%%%%%%%%%%%%%% Mww1_2
p1 = 0;
for r = 1 : mw
    for s = 1 : 2*nw+1
        p1 = p1+1; p2 = 0;
        for o = 1 : mw
            K1 = quadl(@zarbMww1_21,0,1,1e-12);
            for p = 1 : 2*nw+1
                p2 = p2+1;
                K2 = quadl(@zarbMww1_22,0,2*pi,1e-12);
                Mww1_2(p1,p2) = K1*K2;
            end
        end
    end
end
    function fun = zarbMww1_21(x)
        beta_r = Coeffx(1,r)*cosh(Bx(r)*x)+Coeffx(2,r)*sinh(Bx(r)*x)+Coeffx(3,r)*cos(Bx(r)*x)+Coeffx(4,r)*sin(Bx(r)*x);
        beta_o = Coeffx(1,o)*cosh(Bx(o)*x)+Coeffx(2,o)*sinh(Bx(o)*x)+Coeffx(3,o)*cos(Bx(o)*x)+Coeffx(4,o)*sin(Bx(o)*x);
        fun = beta_o.*beta_r;
    end

    function fun = zarbMww1_22(y)
        if s==1
            nou_s = ones(size(y));
        elseif (s>1 && s<=nw+1)
            nou_s = cos((s-1)*y);
        else
            nou_s = sin((s-nw-1)*y);
        end
        
        if p==1
            nou_p = ones(size(y));
        elseif (p>1 && p<=nw+1)
            nou_p = cos((p-1)*y);
        else
            nou_p = sin((p-nw-1)*y);
        end
        
        fun = nou_p.*nou_s;
    end
%%%%%%%%%%%%%%%%%%%%% Mww2_2
p1 = 0;
for r = 1 : mw
    for s = 1 : 2*nw+1
        p1 = p1+1; p2 = 0;
        for o = 1 : mw
            K1 = Bx(r)^2*quadl(@zarbMww2_21,0,1,1e-12);
            for p = 1 : 2*nw+1
                p2 = p2+1;
                K2 = quadl(@zarbMww2_22,0,2*pi,1e-12);
                Mww2_2(p1,p2) = K1*K2;
            end
        end
    end
end
    function fun = zarbMww2_21(x)
        d2beta_r = Coeffx(1,r)*cosh(Bx(r)*x)+Coeffx(2,r)*sinh(Bx(r)*x)-Coeffx(3,r)*cos(Bx(r)*x)-Coeffx(4,r)*sin(Bx(r)*x);
        beta_o = Coeffx(1,o)*cosh(Bx(o)*x)+Coeffx(2,o)*sinh(Bx(o)*x)+Coeffx(3,o)*cos(Bx(o)*x)+Coeffx(4,o)*sin(Bx(o)*x);
        fun = beta_o.*d2beta_r;
    end

    function fun = zarbMww2_22(y)
        if s==1
            nou_s = ones(size(y));
        elseif (s>1 && s<=nw+1)
            nou_s = cos((s-1)*y);
        else
            nou_s = sin((s-nw-1)*y);
        end
        
        if p==1
            nou_p = ones(size(y));
        elseif (p>1 && p<=nw+1)
            nou_p = cos((p-1)*y);
        else
            nou_p = sin((p-nw-1)*y);
        end
        
        fun = nou_p.*nou_s;
    end

%%%%%%%%%%%%%%%%%%%%% Mww3_2
p1 = 0;
for r = 1 : mw
    for s = 1 : 2*nw+1
        p1 = p1+1; p2 = 0;
        for o = 1 : mw
            K1 = quadl(@zarbMww3_21,0,1,1e-12);
            for p = 1 : 2*nw+1
                p2 = p2+1;
                if  s<=nw+1
                    Cs = (s-1)^2;
                else
                    Cs = (s-nw-1)^2;
                end
                    K2 =Cs*quadl(@zarbMww3_22,0,2*pi,1e-12);
                Mww3_2(p1,p2) = K1*K2;
            end
        end
    end
end

    function fun = zarbMww3_21(x)
        beta_r = Coeffx(1,r)*cosh(Bx(r)*x)+Coeffx(2,r)*sinh(Bx(r)*x)+Coeffx(3,r)*cos(Bx(r)*x)+Coeffx(4,r)*sin(Bx(r)*x);
        beta_o = Coeffx(1,o)*cosh(Bx(o)*x)+Coeffx(2,o)*sinh(Bx(o)*x)+Coeffx(3,o)*cos(Bx(o)*x)+Coeffx(4,o)*sin(Bx(o)*x);
        fun = beta_o.*beta_r;
    end

    function fun = zarbMww3_22(y)
        if s==1
            nou_s = zeros(size(y));
        elseif (s>1 && s<=nw+1)
            nou_s = -cos((s-1)*y);
        else
            nou_s = -sin((s-nw-1)*y);
        end
        
        if p==1
            nou_p = ones(size(y));
        elseif (p>1 && p<=nw+1)
            nou_p = cos((p-1)*y);
        else
            nou_p = sin((p-nw-1)*y);
        end
        fun = nou_p.*nou_s;
    end
%%%%%%%%%%%%%%%%%%%%% Mww4_2
p1 = 0;
for r = 1 : mw
    for s = 1 : 1 : 2*nw+1
        p1 = p1+1; p2 = 0;
        for o = 1 : mw
            K1 = quadl(@zarbmww4_21,0,1,1e-12);
            for p = 1 : 1 : 2*nw+1
                p2 = p2+1;
                K2 = quadl(@zarbmww4_22,0,2*pi,1e-12);
                Mww4_2(p1,p2) = K1*K2;
            end
        end
    end
end
    function fun = zarbmww4_21(x)
        beta_r = Coeffx(1,r)*cosh(Bx(r)*x)+Coeffx(2,r)*sinh(Bx(r)*x)+Coeffx(3,r)*cos(Bx(r)*x)+Coeffx(4,r)*sin(Bx(r)*x);
        beta_o = Coeffx(1,o)*cosh(Bx(o)*x)+Coeffx(2,o)*sinh(Bx(o)*x)+Coeffx(3,o)*cos(Bx(o)*x)+Coeffx(4,o)*sin(Bx(o)*x);
        fun = beta_o.*beta_r;
    end

    function fun = zarbmww4_22(y)
        if s==1
            nou_s = ones(size(y));
        elseif (s>1 && s<=nw+1)
            nou_s = cos((s-1)*y);
        else
            nou_s = sin((s-nw-1)*y);
        end
        
        if p==1
            nou_p = ones(size(y));
        elseif (p>1 && p<=nw+1)
            nou_p = cos((p-1)*y);
        else
            nou_p = sin((p-nw-1)*y);
        end
        
        fun = nou_p.*nou_s;
    end
%%%%%%%%%%%%%%%%%%%%%%%%%%%%%%%%%%%%%%%%%%%%%%%%%% Cww
%%%%%%%%%%%%%%%%%%%%% Cww1_2
p1 = 0;
for r = 1 : mw
    for s = 1 : 2*nw+1
        p1 = p1+1; p2 = 0;
        for o = 1 : mw
            K1 = quadl(@zarbCww1_21,0,1,1e-12);
            for p = 1 : 2*nw+1
                p2 = p2+1;
                K2 = quadl(@zarbCww1_22,0,2*pi,1e-12);
                Cww1_2(p1,p2) = K1*K2;
            end
        end
    end
end
    function fun = zarbCww1_21(x)
        beta_r = Coeffx(1,r)*cosh(Bx(r)*x)+Coeffx(2,r)*sinh(Bx(r)*x)+Coeffx(3,r)*cos(Bx(r)*x)+Coeffx(4,r)*sin(Bx(r)*x);
        beta_o = Coeffx(1,o)*cosh(Bx(o)*x)+Coeffx(2,o)*sinh(Bx(o)*x)+Coeffx(3,o)*cos(Bx(o)*x)+Coeffx(4,o)*sin(Bx(o)*x);
        fun = beta_o.*beta_r;
    end
    function fun = zarbCww1_22(y)
        if s==1
            nou_s = ones(size(y));
        elseif (s>1 && s<=nw+1)
            nou_s = cos((s-1)*y);
        else
            nou_s = sin((s-nw-1)*y);
        end
        
        if p==1
            nou_p = ones(size(y));
        elseif (p>1 && p<=nw+1)
            nou_p = cos((p-1)*y);
        else
            nou_p = sin((p-nw-1)*y);
        end
        
        fun = nou_p.*nou_s;
    end

%%%%%%%%%%%%%%%%%%%%% Cww2_2
p1 = 0;
for r = 1 : mw
    for s = 1 : 2*nw+1
        p1 = p1+1; p2 = 0;
        for o = 1 : mw
            K1 = Bx(o)*quadl(@zarbCww2_21,0,1,1e-12);
            for p = 1 : 2*nw+1
                p2 = p2+1;
                K2 = quadl(@zarbCww2_22,0,2*pi,1e-12);
                Cww2_2(p1,p2) = K1*K2;
            end
        end
    end
end
    function fun = zarbCww2_21(x)
        beta_r = Coeffx(1,r)*cosh(Bx(r)*x)+Coeffx(2,r)*sinh(Bx(r)*x)+Coeffx(3,r)*cos(Bx(r)*x)+Coeffx(4,r)*sin(Bx(r)*x);
        d1beta_o = Coeffx(1,o)*sinh(Bx(o)*x)+Coeffx(2,o)*cosh(Bx(o)*x)-Coeffx(3,o)*sin(Bx(o)*x)+Coeffx(4,o)*cos(Bx(o)*x);
        fun = d1beta_o.*beta_r;
    end

    function fun = zarbCww2_22(y)
        if s==1
            nou_s = ones(size(y));
        elseif (s>1 && s<=nw+1)
            nou_s = cos((s-1)*y);
        else
            nou_s = sin((s-nw-1)*y);
        end
        
        if p==1
            nou_p = ones(size(y));
        elseif (p>1 && p<=nw+1)
            nou_p = cos((p-1)*y);
        else
            nou_p = sin((p-nw-1)*y);
        end
        
        fun = nou_p.*nou_s;
    end

%%%%%%%%%%%%%%%%%%%%% Cww3_2
p1 = 0;
for r = 1 : mw
    for s = 1 : 2*nw+1
        p1 = p1+1; p2 = 0;
        for o = 1 : mw
            K1 = Bx(o)^2*quadl(@zarbCww3_21,0,1,1e-12);
            for p = 1 : 2*nw+1
                p2 = p2+1;
                K2 = quadl(@zarbCww3_22,0,2*pi,1e-12);
                Cww3_2(p1,p2) = K1*K2;
            end
        end
    end
end
    function fun = zarbCww3_21(x)
        beta_r = Coeffx(1,r)*cosh(Bx(r)*x)+Coeffx(2,r)*sinh(Bx(r)*x)+Coeffx(3,r)*cos(Bx(r)*x)+Coeffx(4,r)*sin(Bx(r)*x);
        d2beta_o = Coeffx(1,o)*cosh(Bx(o)*x)+Coeffx(2,o)*sinh(Bx(o)*x)-Coeffx(3,o)*cos(Bx(o)*x)-Coeffx(4,o)*sin(Bx(o)*x);
        fun = d2beta_o.*beta_r;
    end

    function fun = zarbCww3_22(y)
        if s==1
            nou_s = ones(size(y));
        elseif (s>1 && s<=nw+1)
            nou_s = cos((s-1)*y);
        else
            nou_s = sin((s-nw-1)*y);
        end
        
        if p==1
            nou_p = ones(size(y));
        elseif (p>1 && p<=nw+1)
            nou_p = cos((p-1)*y);
        else
            nou_p = sin((p-nw-1)*y);
        end
        
        fun = nou_p.*nou_s;
    end

%%%%%%%%%%%%%%%%%%%%% Cww4_2
p1 = 0;
for r = 1 : mw
    for s = 1 : 2*nw+1
        p1 = p1+1; p2 = 0;
        for o = 1 : mw
            K1 = quadl(@zarbCww4_21,0,1,1e-12);
            for p = 1 : 2*nw+1
                p2 = p2+1;
                if  p<=nw+1
                    Cp = (p-1)^2;
                else
                    Cp = (p-nw-1)^2;
                end
                    K2 =Cp*quadl(@zarbCww4_22,0,2*pi,1e-12);
                Cww4_2(p1,p2) = K1*K2;
            end
        end
    end
end
    function fun = zarbCww4_21(x)
        beta_r = Coeffx(1,r)*cosh(Bx(r)*x)+Coeffx(2,r)*sinh(Bx(r)*x)+Coeffx(3,r)*cos(Bx(r)*x)+Coeffx(4,r)*sin(Bx(r)*x);
        beta_o = Coeffx(1,o)*cosh(Bx(o)*x)+Coeffx(2,o)*sinh(Bx(o)*x)+Coeffx(3,o)*cos(Bx(o)*x)+Coeffx(4,o)*sin(Bx(o)*x);
        fun = beta_o.*beta_r;
    end

    function fun = zarbCww4_22(y)
        if s==1
            nou_s = ones(size(y));
        elseif (s>1 && s<=nw+1)
            nou_s = cos((s-1)*y);
        else
            nou_s = sin((s-nw-1)*y);
        end
        
        if p==1
            nou_p = zeros(size(y));
        elseif (p>1 && p<=nw+1)
            nou_p = -cos((p-1)*y);
        else
            nou_p = -sin((p-nw-1)*y);
        end
        fun = nou_p.*nou_s;
    end
%%%%%%%%%%%%%%%%%%%%% Kwu1_2
p1 = 0;
for r = 1 : mw
    for s = 1 : 2*nw+1
        p1 = p1+1; p2 = 0;
        for i = 1 : mu
            K1 = Omega_x(i)*quadl(@zarbKwu1_21,0,1,1e-12);
            for j = 1 : 2*nu+1
                p2 = p2+1;
                K2 = quadl(@zarbKwu1_22,0,2*pi,1e-12);
                Kwu1_2(p1,p2) = K1*K2;
            end
        end
    end
end
    function fun = zarbKwu1_21(x)
        beta_r = Coeffx(1,r)*cosh(Bx(r)*x)+Coeffx(2,r)*sinh(Bx(r)*x)+Coeffx(3,r)*cos(Bx(r)*x)+Coeffx(4,r)*sin(Bx(r)*x);
        d1chi_i = -Coeffx_Bar(2,i)*sin(Omega_x(i)*x)+Coeffx_Bar(1,i)*cos(Omega_x(i)*x);
        fun = d1chi_i.*beta_r;
    end

    function fun = zarbKwu1_22(y)
        if s==1
            nou_s = ones(size(y));
        elseif (s>1 && s<=nw+1)
            nou_s = cos((s-1)*y);
        else
            nou_s = sin((s-nw-1)*y);
        end
        
        if j==1
            nou_j = ones(size(y));
        elseif (j>1 && j<=nu+1)
            nou_j = cos((j-1)*y);
        else
            nou_j = sin((j-nu-1)*y);
        end
        fun = nou_j.*nou_s;
    end

%%%%%%%%%%%%%%%%%%%%%%%%%%%%%%%%%%%%%%%%%%%%%%%%%% Kwv
%%%%%%%%%%%%%%%%%%%%% Kwv1_2
p1 = 0;
for r = 1 : mw
    for s = 1 : 2*nw+1
        p1 = p1+1;  p2 = 0;
        for k = 1 : mv
            K1 =quadl(@zarbKwv1_21,0,1,1e-12);
            for l = 1 : 2*nv+1
                p2 = p2+1;
                if  l<=nv+1
                    Cl = (l-1);
                else
                    Cl = (l-nv-1);
                end
                    K2 =Cl*quadl(@zarbKwv1_22,0,2*pi,1e-12);
                Kwv1_2(p1,p2) = K1*K2;
            end
        end
    end
end

    function fun = zarbKwv1_21(x)
        phi_k = Coeffx_Bar(1,k)*cos(Omega_x(k)*x)+Coeffx_Bar(2,k)*sin(Omega_x(k)*x);
        beta_r = Coeffx(1,r)*cosh(Bx(r)*x)+Coeffx(2,r)*sinh(Bx(r)*x)+Coeffx(3,r)*cos(Bx(r)*x)+Coeffx(4,r)*sin(Bx(r)*x);
        fun = phi_k.*beta_r;
    end

    function fun = zarbKwv1_22(y)
        if s==1
            nou_s = ones(size(y));
        elseif (s>1 && s<=nw+1)
            nou_s = cos((s-1)*y);
        else
            nou_s = sin((s-nw-1)*y);
        end
        
        if l==1
            nou_l = zeros(size(y));
        elseif (l>1 && l<=nv+1)
            nou_l = cos((l-1)*y);
        else
            nou_l = -sin((l-nv-1)*y);
        end
        fun = nou_l.*nou_s;
    end


%%%%%%%%%%%%%%%%%%%%%%%%%%%%%%%%%%%%%%%%%%%%%%%%%% Kww
%%%%%%%%%%%%%%%%%%%%% Kww1_2
p1 = 0;
for r = 1 : mw
    for s = 1 : 2*nw+1
        p1 = p1+1; p2 = 0;
        for o = 1 : mw
            K1 = quadl(@zarbKww1_21,0,1,1e-12);
            for p = 1 : 2*nw+1
                p2 = p2+1;
                K2 = quadl(@zarbKww1_22,0,2*pi,1e-12);
                Kww1_2(p1,p2) = K1*K2;
            end
        end
    end
end
    function fun = zarbKww1_21(x)
        beta_r = Coeffx(1,r)*cosh(Bx(r)*x)+Coeffx(2,r)*sinh(Bx(r)*x)+Coeffx(3,r)*cos(Bx(r)*x)+Coeffx(4,r)*sin(Bx(r)*x);
        beta_o = Coeffx(1,o)*cosh(Bx(o)*x)+Coeffx(2,o)*sinh(Bx(o)*x)+Coeffx(3,o)*cos(Bx(o)*x)+Coeffx(4,o)*sin(Bx(o)*x);
        fun = beta_o.*beta_r;
    end

    function fun = zarbKww1_22(y)
        if s==1
            nou_s = ones(size(y));
        elseif (s>1 && s<=nw+1)
            nou_s = cos((s-1)*y);
        else
            nou_s = sin((s-nw-1)*y);
        end
        
        if p==1
            nou_p = ones(size(y));
        elseif (p>1 && p<=nw+1)
            nou_p = cos((p-1)*y);
        else
            nou_p = sin((p-nw-1)*y);
        end
        fun = nou_p.*nou_s;
    end


%%%%%%%%%%%%%%%%%%%%% Kww2_2
p1 = 0;
for r = 1 : mw
    for s = 1 : 2*nw+1
        p1 = p1+1; p2 = 0;
        for o = 1 : mw
            K1 = Bx(r)^2*Bx(o)^2*quadl(@zarbKww2_21,0,1,1e-12);
            for p = 1 : 2*nw+1
                p2 = p2+1;
                K2 = quadl(@zarbKww2_22,0,2*pi,1e-12);
                Kww2_2(p1,p2) = K1*K2;
            end
        end
    end
end

    function fun = zarbKww2_21(x)
        d2beta_r = Coeffx(1,r)*cosh(Bx(r)*x)+Coeffx(2,r)*sinh(Bx(r)*x)-Coeffx(3,r)*cos(Bx(r)*x)-Coeffx(4,r)*sin(Bx(r)*x);
        d2beta_o = Coeffx(1,o)*cosh(Bx(o)*x)+Coeffx(2,o)*sinh(Bx(o)*x)-Coeffx(3,o)*cos(Bx(o)*x)-Coeffx(4,o)*sin(Bx(o)*x);
        fun = d2beta_o.*d2beta_r;
    end

    function fun = zarbKww2_22(y)
        if s==1
            nou_s = ones(size(y));
        elseif (s>1 && s<=nw+1)
            nou_s = cos((s-1)*y);
        else
            nou_s = sin((s-nw-1)*y);
        end
        
        if p==1
            nou_p = ones(size(y));
        elseif (p>1 && p<=nw+1)
            nou_p = cos((p-1)*y);
        else
            nou_p = sin((p-nw-1)*y);
        end
        fun = nou_p.*nou_s;
    end

%%%%%%%%%%%%%%%%%%%%% Kww3_2
p1 = 0;
for r = 1 : mw
    for s = 1 : 2*nw+1
        p1 = p1+1;
        p2 = 0;
        for o = 1 : mw
            K1 = quadl(@zarbKww3_21,0,1,1e-12);
            for p = 1 : 2*nw+1
                p2 = p2+1;
                if  p<=nw+1
                    Cp = (p-1)^2;
                else
                    Cp = (p-nw-1)^2;
                end
                if  s<=nw+1
                    Cs = (s-1)^2;
                else
                    Cs = (s-nw-1)^2;
                end
                    K2 =Cp*Cs*quadl(@zarbKww3_22,0,2*pi,1e-12);
                Kww3_2(p1,p2) = K1*K2;
            end
        end
    end
end
    function fun = zarbKww3_21(x)
        beta_r = Coeffx(1,r)*cosh(Bx(r)*x)+Coeffx(2,r)*sinh(Bx(r)*x)+Coeffx(3,r)*cos(Bx(r)*x)+Coeffx(4,r)*sin(Bx(r)*x);
        beta_o = Coeffx(1,o)*cosh(Bx(o)*x)+Coeffx(2,o)*sinh(Bx(o)*x)+Coeffx(3,o)*cos(Bx(o)*x)+Coeffx(4,o)*sin(Bx(o)*x);
        fun = beta_o.*beta_r;
    end

    function fun = zarbKww3_22(y)
        if s==1
            nou_s = zeros(size(y));
        elseif (s>1 && s<=nw+1)
            nou_s = -cos((s-1)*y);
        else
            nou_s = -sin((s-nw-1)*y);
        end
        
        if p==1
            nou_p = zeros(size(y));
        elseif (p>1 && p<=nw+1)
            nou_p = -cos((p-1)*y);
        else
            nou_p = -sin((p-nw-1)*y);
        end
        fun = nou_p.*nou_s;
    end

%%%%%%%%%%%%%%%%%%%%% Kww4_2
p1 = 0;
for r = 1 : mw
    for s = 1 : 2*nw+1
        p1 = p1+1; p2 = 0;
        for o = 1 : mw
            K1 = Bx(r)*Bx(o)*quadl(@zarbKww4_21,0,1,1e-12);
            for p = 1 : 2*nw+1
                p2 = p2+1;
                if  p<=nw+1
                    Cp = (p-1);
                else
                    Cp = (p-nw-1);
                end
                if  s<=nw+1
                    Cs = (s-1);
                else
                    Cs = (s-nw-1);
                end
                    K2 =Cp*Cs*quadl(@zarbKww4_22,0,2*pi,1e-12);
                Kww4_2(p1,p2) = K1*K2;
            end
        end
    end
end

    function fun = zarbKww4_21(x)
        d1beta_r = Coeffx(1,r)*sinh(Bx(r)*x)+Coeffx(2,r)*cosh(Bx(r)*x)-Coeffx(3,r)*sin(Bx(r)*x)+Coeffx(4,r)*cos(Bx(r)*x);
        d1beta_o = Coeffx(1,o)*sinh(Bx(o)*x)+Coeffx(2,o)*cosh(Bx(o)*x)-Coeffx(3,o)*sin(Bx(o)*x)+Coeffx(4,o)*cos(Bx(o)*x);
        fun = d1beta_o.*d1beta_r;
    end

    function fun = zarbKww4_22(y)
        if s==1
            nou_s = zeros(size(y));
        elseif (s>1 && s<=nw+1)
            nou_s = -sin((s-1)*y);
        else
            nou_s = cos((s-nw-1)*y);
        end
        
        if p==1
            nou_p = zeros(size(y));
        elseif (p>1 && p<=nw+1)
            nou_p = -sin((p-1)*y);
        else
            nou_p = cos((p-nw-1)*y);
        end
        fun = nou_p.*nou_s;
    end

%%%%%%%%%%%%%%%%%%%%% Kww5_2
p1 = 0;
for r = 1 : mw
    for s = 1 : 2*nw+1
        p1 = p1+1;  p2 = 0;
        for o = 1 : mw
            K1 = Bx(o)^2*quadl(@zarbKww5_21,0,1,1e-12);
            for p = 1 : 2*nw+1
                p2 = p2+1;
                if  s<=nw+1
                    Cs = (s-1)^2;
                else
                    Cs = (s-nw-1)^2;
                end
                    K2 =Cs*quadl(@zarbKww5_22,0,2*pi,1e-12);
                Kww5_2(p1,p2) = K1*K2;
            end
        end
    end
end

    function fun = zarbKww5_21(x)
        beta_r = Coeffx(1,r)*cosh(Bx(r)*x)+Coeffx(2,r)*sinh(Bx(r)*x)+Coeffx(3,r)*cos(Bx(r)*x)+Coeffx(4,r)*sin(Bx(r)*x);
        d2beta_o = Coeffx(1,o)*cosh(Bx(o)*x)+Coeffx(2,o)*sinh(Bx(o)*x)-Coeffx(3,o)*cos(Bx(o)*x)-Coeffx(4,o)*sin(Bx(o)*x);
        fun = d2beta_o.*beta_r;
    end

    function fun = zarbKww5_22(y)
        if s==1
            nou_s = zeros(size(y));
        elseif (s>1 && s<=nw+1)
            nou_s = -cos((s-1)*y);
        else
            nou_s = -sin((s-nw-1)*y);
        end
        
        if p==1
            nou_p = ones(size(y));
        elseif (p>1 && p<=nw+1)
            nou_p = cos((p-1)*y);
        else
            nou_p = sin((p-nw-1)*y);
        end
        fun = nou_p.*nou_s;
    end

%%%%%%%%%%%%%%%%%%%%% Kww6_2
p1 = 0;
for r = 1 : mw
    for s = 1 : 2*nw+1
        p1 = p1+1;  p2 = 0;
        for o = 1 : mw
            K1 = Bx(r)^2*quadl(@zarbKww6_21,0,1,1e-12);
            for p = 1 : 2*nw+1
                p2 = p2+1;
                if  p<=nw+1
                    Cp = (p-1)^2;
                else
                    Cp = (p-nw-1)^2;
                end
                    K2 =Cp*quadl(@zarbKww6_22,0,2*pi,1e-12);
                Kww6_2(p1,p2) = K1*K2;
            end
        end
    end
end
    function fun = zarbKww6_21(x)
        d2beta_r = Coeffx(1,r)*cosh(Bx(r)*x)+Coeffx(2,r)*sinh(Bx(r)*x)-Coeffx(3,r)*cos(Bx(r)*x)-Coeffx(4,r)*sin(Bx(r)*x);
        beta_o = Coeffx(1,o)*cosh(Bx(o)*x)+Coeffx(2,o)*sinh(Bx(o)*x)+Coeffx(3,o)*cos(Bx(o)*x)+Coeffx(4,o)*sin(Bx(o)*x);
        fun = beta_o.*d2beta_r;
    end

    function fun = zarbKww6_22(y)
        if s==1
            nou_s = ones(size(y));
        elseif (s>1 && s<=nw+1)
            nou_s = cos((s-1)*y);
        else
            nou_s = sin((s-nw-1)*y);
        end
        
        if p==1
            nou_p = zeros(size(y));
        elseif (p>1 && p<=nw+1)
            nou_p = -cos((p-1)*y);
        else
            nou_p = -sin((p-nw-1)*y);
        end
        fun = nou_p.*nou_s;
    end


%%%%%%%%%%%%%%%%%%%%% Kww7_2
p1 = 0;
for r = 1 : mw
    for s = 1 : 2*nw+1
        p1 = p1+1; p2 = 0;
        for o = 1 : mw
            K1 = Bx(r)*Bx(o)*quadl(@zarbKww7_21,0,1,1e-12);
            for p = 1 : 2*nw+1
                p2 = p2+1;
                K2 =quadl(@zarbKww7_22,0,2*pi,1e-12);
                Kww7_2(p1,p2) = K1*K2;
            end
        end
    end
end

    function fun = zarbKww7_21(x)
        d1beta_r = Coeffx(1,r)*sinh(Bx(r)*x)+Coeffx(2,r)*cosh(Bx(r)*x)-Coeffx(3,r)*sin(Bx(r)*x)+Coeffx(4,r)*cos(Bx(r)*x);
        d1beta_o = Coeffx(1,o)*sinh(Bx(o)*x)+Coeffx(2,o)*cosh(Bx(o)*x)-Coeffx(3,o)*sin(Bx(o)*x)+Coeffx(4,o)*cos(Bx(o)*x);
        fun = d1beta_o.*d1beta_r;
    end

    function fun = zarbKww7_22(y)
        if s==1
            nou_s = ones(size(y));
        elseif (s>1 && s<=nw+1)
            nou_s = cos((s-1)*y);
        else
            nou_s = sin((s-nw-1)*y);
        end
        
        if p==1
            nou_p = ones(size(y));
        elseif (p>1 && p<=nw+1)
            nou_p = cos((p-1)*y);
        else
            nou_p = sin((p-nw-1)*y);
        end
        fun = nou_p.*nou_s;
    end


%%%%%%%%%%%%%%%%%%%%% Kwvdw_2
p1 = 0;
for r = 1 : mw
    for s = 1 : 2*nw+1
        p1 = p1+1; p2 = 0;
        for o = 1 : mw
            K1 = quadl(@zarbKwvdw_21,0,1,1e-12);
            for p = 1 : 2*nw+1
                p2 = p2+1;
                K2 = quadl(@zarbKwvdw_22,0,2*pi,1e-12);
                Kwvdw_2(p1,p2) = K1*K2;
            end
        end
    end
end

    function fun = zarbKwvdw_21(x)
        beta_r = Coeffx(1,r)*cosh(Bx(r)*x)+Coeffx(2,r)*sinh(Bx(r)*x)+Coeffx(3,r)*cos(Bx(r)*x)+Coeffx(4,r)*sin(Bx(r)*x);
        beta_o = Coeffx(1,o)*cosh(Bx(o)*x)+Coeffx(2,o)*sinh(Bx(o)*x)+Coeffx(3,o)*cos(Bx(o)*x)+Coeffx(4,o)*sin(Bx(o)*x);
        fun = beta_o.*beta_r;
    end

    function fun = zarbKwvdw_22(y)
        if s==1
            nou_s = ones(size(y));
        elseif (s>1 && s<=nw+1)
            nou_s = cos((s-1)*y);
        else
            nou_s = sin((s-nw-1)*y);
        end
        
        if p==1
            nou_p = ones(size(y));
        elseif (p>1 && p<=nw+1)
            nou_p = cos((p-1)*y);
        else
            nou_p = sin((p-nw-1)*y);
        end
        fun = nou_p.*nou_s;
    end

%%%%%%%%%%%%%%%%%%%%% Kbarw1_2
p1 = 0;
for r = 1 : mw
    for s = 1 : 2*nw+1
        p1 = p1+1; p2 = 0;
        for o = 1 : mw
            K1 = quadl(@zarbKbarw1_2,0,1,1e-12);
            for p = 1 : 2*nw+1
                p2 = p2+1;
                K2 = quadl(@zarbkbarw2,0,2*pi,1e-12);
                Kbarw1_2(p1,p2) = K1*K2;
            end
        end
    end
end

    function fun = zarbKbarw1_2(x)
        beta_r = Coeffx(1,r)*cosh(Bx(r)*x)+Coeffx(2,r)*sinh(Bx(r)*x)+Coeffx(3,r)*cos(Bx(r)*x)+Coeffx(4,r)*sin(Bx(r)*x);
        beta_o = Coeffx(1,o)*cosh(Bx(o)*x)+Coeffx(2,o)*sinh(Bx(o)*x)+Coeffx(3,o)*cos(Bx(o)*x)+Coeffx(4,o)*sin(Bx(o)*x);
        fun = beta_o.*beta_r;
    end

    function fun = zarbkbarw2(y)
        if s==1
            nou_s = ones(size(y));
        elseif (s>1 && s<=nw+1)
            nou_s = cos((s-1)*y);
        else
            nou_s = sin((s-nw-1)*y);
        end
        
        if p==1
            nou_p = ones(size(y));
        elseif (p>1 && p<=nw+1)
            nou_p = cos((p-1)*y);
        else
            nou_p = sin((p-nw-1)*y);
        end
        fun = nou_p.*nou_s;
    end

%%%%%%%%%%%%%%%%%%%%% Kbarp1_2
p1 = 0;
for r = 1 : mw
    for s = 1 : 2*nw+1
        p1 = p1+1;  p2 = 0;
        for o = 1 : mw
            K1 = Bx(o)^2*quadl(@zarbKbarp1_21,0,1,1e-12);
            for p = 1 : 2*nw+1
                p2 = p2+1;
                K2 = quadl(@zarbKbarp1_22,0,2*pi,1e-12);
                Kbarp1_2(p1,p2) = K1*K2;
            end
        end
    end
end
    function fun = zarbKbarp1_21(x)
        beta_r = Coeffx(1,r)*cosh(Bx(r)*x)+Coeffx(2,r)*sinh(Bx(r)*x)+Coeffx(3,r)*cos(Bx(r)*x)+Coeffx(4,r)*sin(Bx(r)*x);
        d2beta_o = Coeffx(1,o)*cosh(Bx(o)*x)+Coeffx(2,o)*sinh(Bx(o)*x)-Coeffx(3,o)*cos(Bx(o)*x)-Coeffx(4,o)*sin(Bx(o)*x);
        fun =d2beta_o.*beta_r;
    end

    function fun = zarbKbarp1_22(y)
        if s==1
            nou_s = ones(size(y));
        elseif (s>1 && s<=nw+1)
            nou_s = cos((s-1)*y);
        else
            nou_s = sin((s-nw-1)*y);
        end
        
        if p==1
            nou_p = ones(size(y));
        elseif (p>1 && p<=nw+1)
            nou_p = cos((p-1)*y);
        else
            nou_p = sin((p-nw-1)*y);
        end
        fun = nou_p.*nou_s;
    end

%%%%%%%%%%%%%%%%%%%%% Kbarp2_2
p1 = 0;
for r = 1 : mw
    for s = 1 : 2*nw+1
        p1 = p1+1;  p2 = 0;
        for o = 1 : mw
            K1 = quadl(@zarbKbarp2_21,0,1,1e-12);
            for p = 1 : 2*nw+1
                p2 = p2+1;
                if  p<=nw+1
                    Cp = (p-1)^2;
                else
                    Cp = (p-nw-1)^2;
                end
                    K2 =Cp*quadl(@zarbKbarp2_22,0,2*pi,1e-12);
                Kbarp2_2(p1,p2) = K1*K2;
            end
        end
    end
end
    function fun = zarbKbarp2_21(x)
        beta_r = Coeffx(1,r)*cosh(Bx(r)*x)+Coeffx(2,r)*sinh(Bx(r)*x)+Coeffx(3,r)*cos(Bx(r)*x)+Coeffx(4,r)*sin(Bx(r)*x);
        beta_o = Coeffx(1,o)*cosh(Bx(o)*x)+Coeffx(2,o)*sinh(Bx(o)*x)+Coeffx(3,o)*cos(Bx(o)*x)+Coeffx(4,o)*sin(Bx(o)*x);
        fun =beta_o.*beta_r;
    end

    function fun = zarbKbarp2_22(y)
        if s==1
            nou_s = ones(size(y));
        elseif (s>1 && s<=nw+1)
            nou_s = cos((s-1)*y);
        else
            nou_s = sin((s-nw-1)*y);
        end
        
        if p==1
            nou_p = zeros(size(y));
        elseif (p>1 && p<=nw+1)
            nou_p = -cos((p-1)*y);
        else
            nou_p = -sin((p-nw-1)*y);
        end
        fun = nou_p.*nou_s;
    end
%%%%%%%%%%%%%%%%%%%%% Kbarf1_2
p1 = 0;
for r = 1 : mw
    for s = 1 : 2*nw+1
        p1 = p1+1; p2 = 0;
        for o = 1 : mw
            K1 = Bx(o)^2*quadl(@zarbKbarf1_21,0,1,1e-12);
            for p = 1 : 2*nw+1
                p2 = p2+1;
                K2 = quadl(@zarbKbarf1_22,0,2*pi,1e-12);
                Kbarf1_2(p1,p2) = K1*K2;
            end
        end
    end
end

    function fun = zarbKbarf1_21(x)
        beta_r = Coeffx(1,r)*cosh(Bx(r)*x)+Coeffx(2,r)*sinh(Bx(r)*x)+Coeffx(3,r)*cos(Bx(r)*x)+Coeffx(4,r)*sin(Bx(r)*x);
        d2beta_o = Coeffx(1,o)*cosh(Bx(o)*x)+Coeffx(2,o)*sinh(Bx(o)*x)-Coeffx(3,o)*cos(Bx(o)*x)-Coeffx(4,o)*sin(Bx(o)*x);
        fun = d2beta_o.*beta_r;
    end

    function fun = zarbKbarf1_22(y)
        if s==1
            nou_s = ones(size(y));
        elseif (s>1 && s<=nw+1)
            nou_s = cos((s-1)*y);
        else
            nou_s = sin((s-nw-1)*y);
        end
        
        if p==1
            nou_p = ones(size(y));
        elseif (p>1 && p<=nw+1)
            nou_p = cos((p-1)*y);
        else
            nou_p = sin((p-nw-1)*y);
        end
        
        fun = nou_p.*nou_s;
    end
%%%%%%%%%%%%%%%%%%%%% Kbarf2_2
p1 = 0;
for r = 1 : mw
    for s = 1 : 2*nw+1
        p1 = p1+1; p2 = 0;
        for o = 1 : mw
            K1 = Bx(o)^3*quadl(@zarbKbarf2_21,0,1,1e-12);
            for p = 1 : 2*nw+1
                p2 = p2+1;
                K2 = quadl(@zarbKbarf2_22,0,2*pi,1e-12);
                Kbarf2_2(p1,p2) = K1*K2;
            end
        end
    end
end

    function fun = zarbKbarf2_21(x)
        beta_r = Coeffx(1,r)*cosh(Bx(r)*x)+Coeffx(2,r)*sinh(Bx(r)*x)+Coeffx(3,r)*cos(Bx(r)*x)+Coeffx(4,r)*sin(Bx(r)*x);
        d3beta_o = Coeffx(1,o)*sinh(Bx(o)*x)+Coeffx(2,o)*cosh(Bx(o)*x)+Coeffx(3,o)*sin(Bx(o)*x)-Coeffx(4,o)*cos(Bx(o)*x);
        fun = d3beta_o.*beta_r;
    end

    function fun = zarbKbarf2_22(y)
        if s==1
            nou_s = ones(size(y));
        elseif (s>1 && s<=nw+1)
            nou_s = cos((s-1)*y);
        else
            nou_s = sin((s-nw-1)*y);
        end
        
        if p==1
            nou_p = ones(size(y));
        elseif (p>1 && p<=nw+1)
            nou_p = cos((p-1)*y);
        else
            nou_p = sin((p-nw-1)*y);
        end
        
        fun = nou_p.*nou_s;
    end
%%%%%%%%%%%%%%%%%%%%% Kbarf3_2
p1 = 0;
for r = 1 : mw
    for s = 1 : 2*nw+1
        p1 = p1+1; p2 = 0;
        for o = 1 : mw
            K1 = Bx(o)*quadl(@zarbKbarf3_21,0,1,1e-12);
            for p = 1 : 2*nw+1
                p2 = p2+1;
                if  p<=nw+1
                    Cp = (p-1)^2;
                else
                    Cp = (p-nw-1)^2;
                end
                    K2 =Cp*quadl(@zarbKbarf3_22,0,2*pi,1e-12);
                Kbarf3_2(p1,p2) = K1*K2;
            end
        end
    end
end

    function fun = zarbKbarf3_21(x)
        beta_r = Coeffx(1,r)*cosh(Bx(r)*x)+Coeffx(2,r)*sinh(Bx(r)*x)+Coeffx(3,r)*cos(Bx(r)*x)+Coeffx(4,r)*sin(Bx(r)*x);
        d1beta_o = Coeffx(1,o)*sinh(Bx(o)*x)+Coeffx(2,o)*cosh(Bx(o)*x)-Coeffx(3,o)*sin(Bx(o)*x)+Coeffx(4,o)*cos(Bx(o)*x);
        fun = d1beta_o.*beta_r;
    end

    function fun = zarbKbarf3_22(y)
        if s==1
            nou_s = ones(size(y));
        elseif (s>1 && s<=nw+1)
            nou_s = cos((s-1)*y);
        else
            nou_s = sin((s-nw-1)*y);
        end
        
        if p==1
            nou_p = zeros(size(y));
        elseif (p>1 && p<=nw+1)
            nou_p = -cos((p-1)*y);
        else
            nou_p = -sin((p-nw-1)*y);
        end
        
        fun = nou_p.*nou_s;
    end

%%%%%%%%%%%%%%%%%%%%% Kew1_2
p1 = 0;
for r = 1 : mw
    for s = 1 : 2*nw+1
        p1 = p1+1;  p2 = 0;
        for o = 1 : mw
            K1 = quadl(@zarbKew1_21,0,1,1e-12);
            for p = 1 : 2*nw+1
                p2 = p2+1;
%                 K2 = zarbKew1_22(theta_s);
                K2 = quadl(@zarbKew1_22,0,2*pi,1e-12);
                Kew1_2(p1,p2) = K1*K2;
            end
        end
    end
end
    function fun = zarbKew1_21(x)
        beta_r = Coeffx(1,r)*cosh(Bx(r)*x)+Coeffx(2,r)*sinh(Bx(r)*x)+Coeffx(3,r)*cos(Bx(r)*x)+Coeffx(4,r)*sin(Bx(r)*x);
        beta_o = Coeffx(1,o)*cosh(Bx(o)*x)+Coeffx(2,o)*sinh(Bx(o)*x)+Coeffx(3,o)*cos(Bx(o)*x)+Coeffx(4,o)*sin(Bx(o)*x);
        fun =beta_o.*beta_r;
    end

    function fun = zarbKew1_22(y)
        if s==1
            nou_s = ones(size(y));
        elseif (s>1 && s<=nw+1)
            nou_s = cos((s-1)*y);
        else
            nou_s = sin((s-nw-1)*y);
        end
        
        if p==1
            nou_p = ones(size(y));
        elseif (p>1 && p<=nw+1)
            nou_p = cos((p-1)*y);
        else
            nou_p = sin((p-nw-1)*y);
        end
        fun = nou_p.*nou_s;
    end

%%%%%%%%%%%%%%%%%%%%%%%%%%%%%%%%%%%%%%%%%%%%%%%%%% NonLinear NLwu
%%%%%%%%%%%%%%%%%%%%% NLwu1_2
p1 = 0;
for r = 1 : mw
    for s = 1 : 2*nw+1
        p1 = p1+1;
        p2 = 0;
        for o = 1 : mw
            for p = 1 : 2*nw+1
                for i = 1 : mu
                    K1 = Omega_x(i)*Bx(o)*Bx(r)*quadl(@zarbNLwu1_21,0,1,1e-12);
                    for j = 1 : 2*nu+1
                        p2 = p2+1;
                        K2 = quadl(@zarbNLwu1_22,0,2*pi,1e-12);
                        NLwu1_2(p1,p2) = K1*K2;
                    end
                end
            end
        end
    end
end

    function fun = zarbNLwu1_21(x)
        d1beta_r = Coeffx(1,r)*sinh(Bx(r)*x)+Coeffx(2,r)*cosh(Bx(r)*x)-Coeffx(3,r)*sin(Bx(r)*x)+Coeffx(4,r)*cos(Bx(r)*x);
        d1beta_o = Coeffx(1,o)*sinh(Bx(o)*x)+Coeffx(2,o)*cosh(Bx(o)*x)-Coeffx(3,o)*sin(Bx(o)*x)+Coeffx(4,o)*cos(Bx(o)*x);
        d1chi_i  = -Coeffx_Bar(2,i)*sin(Omega_x(i)*x)+Coeffx_Bar(1,i)*cos(Omega_x(i)*x);
        fun = d1chi_i.*d1beta_o.* d1beta_r;
    end


    function fun = zarbNLwu1_22(y)
        
        if s==1
            nou_s = ones(size(y));
        elseif (s>1 && s<=nw+1)
            nou_s = cos((s-1)*y);
        else
            nou_s = sin((s-nw-1)*y);
        end
        
        if p==1
            nou_p = ones(size(y));
        elseif (p>1 && p<=nw+1)
            nou_p = cos((p-1)*y);
        else
            nou_p = sin((p-nw-1)*y);
        end
        if j==1
            nou_j = ones(size(y));
        elseif (j>1 && j<=nu+1)
            nou_j = cos((j-1)*y);
        else
            nou_j = sin((j-nu-1)*y);
        end
        fun =nou_j.*nou_p.*nou_s;
    end


%%%%%%%%%%%%%%%%%%%%% NLwu2_2
p1 = 0;
for r = 1 : mw
    for s = 1 : 2*nw+1
        p1 = p1+1;
        p2 = 0;
        for o = 1 : mw
            for p = 1 : 2*nw+1
                for i = 1 : mu
                    K1 = Omega_x(i)*quadl(@zarbNLwu2_21,0,1,1e-12);
                    for j = 1 : 2*nu+1
                        p2 = p2+1;
                        if  p<=nw+1
                    Cp = (p-1);
                else
                    Cp = (p-nw-1);
                        end
                if  s<=nw+1
                    Cs = (s-1);
                else
                    Cs = (s-nw-1);
                end
                            K2 =Cp*Cs*quadl(@zarbNLwu2_22,0,2*pi,1e-12);
                        NLwu2_2(p1,p2) = K1*K2;
                    end
                end
            end
        end
    end
end

    function fun = zarbNLwu2_21(x)
        beta_r = Coeffx(1,r)*cosh(Bx(r)*x)+Coeffx(2,r)*sinh(Bx(r)*x)+Coeffx(3,r)*cos(Bx(r)*x)+Coeffx(4,r)*sin(Bx(r)*x);
        beta_o = Coeffx(1,o)*cosh(Bx(o)*x)+Coeffx(2,o)*sinh(Bx(o)*x)+Coeffx(3,o)*cos(Bx(o)*x)+Coeffx(4,o)*sin(Bx(o)*x);
        d1chi_i  = -Coeffx_Bar(2,i)*sin(Omega_x(i)*x)+Coeffx_Bar(1,i)*cos(Omega_x(i)*x);
        fun = d1chi_i.*beta_o.* beta_r;
    end

    function fun = zarbNLwu2_22(y)
        if s==1
            nou_s = zeros(size(y));
        elseif (s>1 && s<=nw+1)
            nou_s = -sin((s-1)*y);
        else
            nou_s = cos((s-nw-1)*y);
        end
        
        if p==1
            nou_p = zeros(size(y));
        elseif (p>1 && p<=nw+1)
            nou_p = -sin((p-1)*y);
        else
            nou_p = cos((p-nw-1)*y);
        end
        if j==1
            nou_j = ones(size(y));
        elseif (j>1 && j<=nu+1)
            nou_j = cos((j-1)*y);
        else
            nou_j = sin((j-nu-1)*y);
        end
        fun =nou_j.*nou_p.*nou_s;
    end
%%%%%%%%%%%%%%%%%%%%% NLwu3_2
p1 = 0;
for r = 1 : mw
    for s = 1 : 2*nw+1
        p1 = p1+1;
        p2 = 0;
        for o = 1 : mw
            for p = 1 : 2*nw+1
                for i = 1 : mu
                    K1 = Bx(r)*quadl(@zarbNLwu3_21,0,1,1e-12);
                    for j = 1 : 2*nu+1
                        p2 = p2+1;
                        if  p<=nw+1
                    Cp = (p-1);
                else
                    Cp = (p-nw-1);
                        end
                
                if  j<=nu+1
                    Cj = (j-1);
                else
                    Cj = (j-nu-1);
                end
                            K2 =Cj*Cp*quadl(@zarbNLwu3_22,0,2*pi,1e-12);
                        NLwu3_2(p1,p2) = K1*K2;
                    end
                end
            end
        end
    end
end

    function fun = zarbNLwu3_21(x)
        d1beta_r = Coeffx(1,r)*sinh(Bx(r)*x)+Coeffx(2,r)*cosh(Bx(r)*x)-Coeffx(3,r)*sin(Bx(r)*x)+Coeffx(4,r)*cos(Bx(r)*x);
        beta_o = Coeffx(1,o)*cosh(Bx(o)*x)+Coeffx(2,o)*sinh(Bx(o)*x)+Coeffx(3,o)*cos(Bx(o)*x)+Coeffx(4,o)*sin(Bx(o)*x);
        chi_i  = Coeffx_Bar(2,i)*cos(Omega_x(i)*x)+Coeffx_Bar(1,i)*sin(Omega_x(i)*x);
        fun = chi_i.*beta_o.* d1beta_r;
    end
    function fun = zarbNLwu3_22(y)
        if s==1
            nou_s = ones(size(y));
        elseif (s>1 && s<=nw+1)
            nou_s = cos((s-1)*y);
        else
            nou_s = sin((s-nw-1)*y);
        end
        
        if p==1
            nou_p = zeros(size(y));
        elseif (p>1 && p<=nw+1)
            nou_p = -sin((p-1)*y);
        else
            nou_p = cos((p-nw-1)*y);
        end
        if j==1
            nou_j = zeros(size(y));
        elseif (j>1 && j<=nu+1)
            nou_j = -sin((j-1)*y);
        else
            nou_j = cos((j-nu-1)*y);
        end
        fun =nou_j.*nou_p.*nou_s;
    end

%%%%%%%%%%%%%%%%%%%%% NLwu4_2
p1 = 0;
for r = 1 : mw
    for s = 1 : 2*nw+1
        p1 = p1+1;
        p2 = 0;
        for o = 1 : mw
            for p = 1 : 2*nw+1
                for i = 1 : mu
                    K1 = Bx(o)*quadl(@zarbNLwu4_21,0,1,1e-12);
                    for j = 1 : 2*nu+1
                        p2 = p2+1;
                        if  j<=nu+1
                    Cj = (j-1);
                else
                    Cj = (j-nu-1);
                       end
                if  s<=nw+1
                    Cs = (s-1);
                else
                    Cs = (s-nw-1);
                end
                            K2 =Cj*Cs*quadl(@zarbNLwu4_22,0,2*pi,1e-12);
                        NLwu4_2(p1,p2) = K1*K2;
                    end
                end
            end
        end
    end
end

    function fun = zarbNLwu4_21(x)
        beta_r = Coeffx(1,r)*cosh(Bx(r)*x)+Coeffx(2,r)*sinh(Bx(r)*x)+Coeffx(3,r)*cos(Bx(r)*x)+Coeffx(4,r)*sin(Bx(r)*x);
        d1beta_o = Coeffx(1,o)*sinh(Bx(o)*x)+Coeffx(2,o)*cosh(Bx(o)*x)-Coeffx(3,o)*sin(Bx(o)*x)+Coeffx(4,o)*cos(Bx(o)*x);
        chi_i  = Coeffx_Bar(2,i)*cos(Omega_x(i)*x)+Coeffx_Bar(1,i)*sin(Omega_x(i)*x);
        fun = chi_i.*d1beta_o.* beta_r;
    end
    function fun = zarbNLwu4_22(y)
        if s==1
            nou_s = zeros(size(y));
        elseif (s>1 && s<=nw+1)
            nou_s = -sin((s-1)*y);
        else
            nou_s = cos((s-nw-1)*y);
        end
        
        if p==1
            nou_p = ones(size(y));
        elseif (p>1 && p<=nw+1)
            nou_p = cos((p-1)*y);
        else
            nou_p = sin((p-nw-1)*y);
        end
        if j==1
            nou_j = zeros(size(y));
        elseif (j>1 && j<=nu+1)
            nou_j = -sin((j-1)*y);
        else
            nou_j = cos((j-nu-1)*y);
        end
        fun =nou_j.*nou_p.*nou_s;
    end
%%%%%%%%%%%%%%%%%%%%%%%%%%% NonLinear NLwv
%%%%%%%%%%%%%%%%%%%%% NLwv1_2
p1 = 0;
for r = 1 : mw
    for s = 1 : 2*nw+1
        p1 = p1+1;
        p2 = 0;
        for o = 1 : mw
            for p = 1 : 2*nw+1
                for k = 1 : mv
                    K1 = quadl(@zarbNLwv1_21,0,1,1e-12);
                    for l = 1 : 2*nv+1
                        p2 = p2+1;
                        if  p<=nw+1
                    Cp = (p-1);
                else
                    Cp = (p-nw-1);
                        end
                if  s<=nw+1
                    Cs = (s-1);
                else
                    Cs = (s-nw-1);
                end
                if  l<=nv+1
                    Cl = (l-1);
                else
                    Cl = (l-nv-1);
                end
                            K2 =Cp*Cs*Cl*quadl(@zarbNLwv1_22,0,2*pi,1e-12);
                        NLwv1_2(p1,p2) = K1*K2;
                    end
                end
            end
        end
    end
end

    function fun = zarbNLwv1_21(x)
        beta_r = Coeffx(1,r)*cosh(Bx(r)*x)+Coeffx(2,r)*sinh(Bx(r)*x)+Coeffx(3,r)*cos(Bx(r)*x)+Coeffx(4,r)*sin(Bx(r)*x);
        beta_o = Coeffx(1,o)*cosh(Bx(o)*x)+Coeffx(2,o)*sinh(Bx(o)*x)+Coeffx(3,o)*cos(Bx(o)*x)+Coeffx(4,o)*sin(Bx(o)*x);
        phi_k = Coeffx_Bar(1,k)*cos(Omega_x(k)*x)+Coeffx_Bar(2,k)*sin(Omega_x(k)*x);
        fun = phi_k.*beta_o.* beta_r;
    end

    function fun = zarbNLwv1_22(y)
        if s==1
            nou_s = zeros(size(y));
        elseif (s>1 && s<=nw+1)
            nou_s = -sin((s-1)*y);
        else
            nou_s = cos((s-nw-1)*y);
        end
        
        if p==1
            nou_p = zeros(size(y));
        elseif (p>1 && p<=nw+1)
            nou_p = -sin((p-1)*y);
        else
            nou_p = cos((p-nw-1)*y);
        end
        if l==1
            nou_l = zeros(size(y));
        elseif (l>1 && l<=nv+1)
            nou_l = cos((l-1)*y);
        else
            nou_l = -sin((l-nv-1)*y);
        end
        fun =nou_l.*nou_p.*nou_s;
    end

%%%%%%%%%%%%%%%%%%%%% NLwv2_2
p1 = 0;
for r = 1 : mw
    for s = 1 : 2*nw+1
        p1 = p1+1;
        p2 = 0;
        for o = 1 : mw
            for p = 1 : 2*nw+1
                for k = 1 : mv
                    K1 = Bx(r)*Bx(o)*quadl(@zarbNLwv2_21,0,1,1e-12);
                    for l = 1 : 2*nv+1
                        p2 = p2+1;
                        if  l<=nv+1
                    Cl = (l-1);
                else
                    Cl = (l-nv-1);
                       end
                            K2 =Cl*quadl(@zarbNLwv2_22,0,2*pi,1e-12);
                        NLwv2_2(p1,p2) = K1*K2;
                    end
                end
            end
        end
    end
end

    function fun = zarbNLwv2_21(x)
        d1beta_r = Coeffx(1,r)*sinh(Bx(r)*x)+Coeffx(2,r)*cosh(Bx(r)*x)-Coeffx(3,r)*sin(Bx(r)*x)+Coeffx(4,r)*cos(Bx(r)*x);
        d1beta_o = Coeffx(1,o)*sinh(Bx(o)*x)+Coeffx(2,o)*cosh(Bx(o)*x)-Coeffx(3,o)*sin(Bx(o)*x)+Coeffx(4,o)*cos(Bx(o)*x);
        phi_k = Coeffx_Bar(1,k)*cos(Omega_x(k)*x)+Coeffx_Bar(2,k)*sin(Omega_x(k)*x);
        fun = phi_k.*d1beta_o.* d1beta_r;
    end
    function fun = zarbNLwv2_22(y)
        if s==1
            nou_s = ones(size(y));
        elseif (s>1 && s<=nw+1)
            nou_s = cos((s-1)*y);
        else
            nou_s = sin((s-nw-1)*y);
        end
        
        if p==1
            nou_p = ones(size(y));
        elseif (p>1 && p<=nw+1)
            nou_p = cos((p-1)*y);
        else
            nou_p = sin((p-nw-1)*y);
        end
        if l==1
            nou_l = zeros(size(y));
        elseif (l>1 && l<=nv+1)
            nou_l = cos((l-1)*y);
        else
            nou_l = -sin((l-nv-1)*y);
        end
        fun =nou_l.*nou_p.*nou_s;
    end

%%%%%%%%%%%%%%%%%%%%% NLwv3_2
p1 = 0;
for r = 1 : mw
    for s = 1 : 2*nw+1
        p1 = p1+1;
        p2 = 0;
        for o = 1 : mw
            for p = 1 : 2*nw+1
                for k = 1 : mv
                    K1 = Bx(r)*Omega_x(k)*quadl(@zarbNLwv3_21,0,1,1e-12);
                    for l = 1 : 2*nv+1
                        p2 = p2+1;
                        if  p<=nw+1
                    Cp = (p-1);
                else
                    Cp = (p-nw-1);
                        end
                            K2 =Cp*quadl(@zarbNLwv3_22,0,2*pi,1e-12);
                        NLwv3_2(p1,p2) = K1*K2;
                    end
                end
            end
        end
    end
end

    function fun = zarbNLwv3_21(x)
        d1beta_r = Coeffx(1,r)*sinh(Bx(r)*x)+Coeffx(2,r)*cosh(Bx(r)*x)-Coeffx(3,r)*sin(Bx(r)*x)+Coeffx(4,r)*cos(Bx(r)*x);
        beta_o = Coeffx(1,o)*cosh(Bx(o)*x)+Coeffx(2,o)*sinh(Bx(o)*x)+Coeffx(3,o)*cos(Bx(o)*x)+Coeffx(4,o)*sin(Bx(o)*x);
        d1phi_k = -Coeffx_Bar(1,k)*sin(Omega_x(k)*x)+Coeffx_Bar(2,k)*cos(Omega_x(k)*x);
        fun = d1phi_k.*beta_o.* d1beta_r;
    end

    function fun = zarbNLwv3_22(y)
        if s==1
            nou_s = ones(size(y));
        elseif (s>1 && s<=nw+1)
            nou_s = cos((s-1)*y);
        else
            nou_s = sin((s-nw-1)*y);
        end
        
        if p==1
            nou_p = zeros(size(y));
        elseif (p>1 && p<=nw+1)
            nou_p = -sin((p-1)*y);
        else
            nou_p = cos((p-nw-1)*y);
        end
        if l==1
            nou_l = ones(size(y));
        elseif (l>1 && l<=nv+1)
            nou_l = sin((l-1)*y);
        else
            nou_l = cos((l-nv-1)*y);
        end
        fun =nou_l.*nou_p.*nou_s;
    end

%%%%%%%%%%%%%%%%%%%%% NLwv4_2
p1 = 0;
for r = 1 : mw
    for s = 1 : 2*nw+1
        p1 = p1+1;
        p2 = 0;
        for o = 1 : mw
            for p = 1 : 2*nw+1
                for k = 1 : mv
                    K1 = Bx(o)*Omega_x(k)*quadl(@zarbNLwv4_21,0,1,1e-12);
                    for l = 1 : 2*nv+1
                        p2 = p2+1;
                        if  s<=nw+1
                    Cs = (s-1);
                else
                    Cs = (s-nw-1);
                        end
                            K2 =Cs*quadl(@zarbNLwv4_22,0,2*pi,1e-12);
                        NLwv4_2(p1,p2) = K1*K2;
                    end
                end
            end
        end
    end
end

    function fun = zarbNLwv4_21(x)
        beta_r = Coeffx(1,r)*cosh(Bx(r)*x)+Coeffx(2,r)*sinh(Bx(r)*x)+Coeffx(3,r)*cos(Bx(r)*x)+Coeffx(4,r)*sin(Bx(r)*x);
        d1beta_o = Coeffx(1,o)*sinh(Bx(o)*x)+Coeffx(2,o)*cosh(Bx(o)*x)-Coeffx(3,o)*sin(Bx(o)*x)+Coeffx(4,o)*cos(Bx(o)*x);
        d1phi_k = -Coeffx_Bar(1,k)*sin(Omega_x(k)*x)+Coeffx_Bar(2,k)*cos(Omega_x(k)*x);
        fun = d1phi_k.*d1beta_o.* beta_r;
    end

    function fun = zarbNLwv4_22(y)
        if s==1
            nou_s = zeros(size(y));
        elseif (s>1 && s<=nw+1)
            nou_s = -sin((s-1)*y);
        else
            nou_s = cos((s-nw-1)*y);
        end
        
        if p==1
            nou_p = ones(size(y));
        elseif (p>1 && p<=nw+1)
            nou_p = cos((p-1)*y);
        else
            nou_p = sin((p-nw-1)*y);
        end
        if l==1
            nou_l = ones(size(y));
        elseif (l>1 && l<=nv+1)
            nou_l = sin((l-1)*y);
        else
            nou_l = cos((l-nv-1)*y);
        end
        fun =nou_l.*nou_p.*nou_s;
    end

%%%%%%%%%%%%%%%%%%%%%%%%%%% NonLinear NLww
%%%%%%%%%%%%%%%%%%%%% NLww1_2
p1 = 0;
for r = 1 : mw
    for s = 1 : 2*nw+1
        p1 = p1+1;
        p2 = 0;
        for o = 1 : mw
            for p = 1 : 2*nw+1
                for t= 1 : mw
                    K1 = Bx(o)*Bx(t)*quadl(@zarbNLww1_21,0,1,1e-12);
                    for v = 1 : 2*nw+1
                        p2 = p2+1;
                        K2 = quadl(@zarbNLww1_22,0,2*pi,1e-12);
                        NLww1_2(p1,p2) = K1*K2;
                    end
                end
            end
        end
    end
end

    function fun = zarbNLww1_21(x)
        beta_r = Coeffx(1,r)*cosh(Bx(r)*x)+Coeffx(2,r)*sinh(Bx(r)*x)+Coeffx(3,r)*cos(Bx(r)*x)+Coeffx(4,r)*sin(Bx(r)*x);
        d1beta_o = Coeffx(1,o)*sinh(Bx(o)*x)+Coeffx(2,o)*cosh(Bx(o)*x)-Coeffx(3,o)*sin(Bx(o)*x)+Coeffx(4,o)*cos(Bx(o)*x);
        d1beta_t = Coeffx(1,t)*sinh(Bx(t)*x)+Coeffx(2,t)*cosh(Bx(t)*x)-Coeffx(3,t)*sin(Bx(t)*x)+Coeffx(4,t)*cos(Bx(t)*x);
        fun = d1beta_o.* d1beta_t.* beta_r;
    end
    function fun = zarbNLww1_22(y)
        if s==1
            nou_s = ones(size(y));
        elseif (s>1 && s<=nw+1)
            nou_s = cos((s-1)*y);
        else
            nou_s = sin((s-nw-1)*y);
        end
        
        if p==1
            nou_p = ones(size(y));
        elseif (p>1 && p<=nw+1)
            nou_p = cos((p-1)*y);
        else
            nou_p = sin((p-nw-1)*y);
        end
        if v==1
            nou_v = ones(size(y));
        elseif (v>1 && v<=nw+1)
            nou_v = cos((v-1)*y);
        else
            nou_v = sin((v-nw-1)*y);
        end
        fun =nou_v.*nou_p.*nou_s;
    end
%%%%%%%%%%%%%%%%%%%%% NLww2_2
p1 = 0;
for r = 1 : mw
    for s = 1 : 2*nw+1
        p1 = p1+1;
        p2 = 0;
        for o = 1 : mw
            for p = 1 : 2*nw+1
                for t= 1 : mw
                    K1 = Bx(r)*Bx(o)*quadl(@zarbNLww2_21,0,1,1e-12);
                    for v = 1 : 2*nw+1
                        p2 = p2+1;
                        K2 = quadl(@zarbNLww2_22,0,2*pi,1e-12);
                        NLww2_2(p1,p2) = K1*K2;
                    end
                end
            end
        end
    end
end

    function fun = zarbNLww2_21(x)
        d1beta_r = Coeffx(1,r)*sinh(Bx(r)*x)+Coeffx(2,r)*cosh(Bx(r)*x)-Coeffx(3,r)*sin(Bx(r)*x)+Coeffx(4,r)*cos(Bx(r)*x);
        d1beta_o = Coeffx(1,o)*sinh(Bx(o)*x)+Coeffx(2,o)*cosh(Bx(o)*x)-Coeffx(3,o)*sin(Bx(o)*x)+Coeffx(4,o)*cos(Bx(o)*x);
        beta_t = Coeffx(1,t)*cosh(Bx(t)*x)+Coeffx(2,t)*sinh(Bx(t)*x)+Coeffx(3,t)*cos(Bx(t)*x)+Coeffx(4,t)*sin(Bx(t)*x);
        fun = d1beta_o.* beta_t.* d1beta_r;
    end
    function fun = zarbNLww2_22(y)
        if s==1
            nou_s = ones(size(y));
        elseif (s>1 && s<=nw+1)
            nou_s = cos((s-1)*y);
        else
            nou_s = sin((s-nw-1)*y);
        end
        
        if p==1
            nou_p = ones(size(y));
        elseif (p>1 && p<=nw+1)
            nou_p = cos((p-1)*y);
        else
            nou_p = sin((p-nw-1)*y);
        end
        if v==1
            nou_v = ones(size(y));
        elseif (v>1 && v<=nw+1)
            nou_v = cos((v-1)*y);
        else
            nou_v = sin((v-nw-1)*y);
        end
        fun =nou_v.*nou_p.*nou_s;
    end

%%%%%%%%%%%%%%%%%%%%% NLww3_2
p1 = 0;
for r = 1 : mw
    for s = 1 : 2*nw+1
        p1 = p1+1;
        p2 = 0;
        for o = 1 : mw
            for p = 1 : 2*nw+1
                for t= 1 : mw
                    K1 = quadl(@zarbNLww3_21,0,1,1e-12);
                    for v = 1 : 2*nw+1
                        p2 = p2+1;
                        if  p<=nw+1
                    Cp = (p-1);
                else
                    Cp = (p-nw-1);
                        end
                if  v<=nw+1
                    Cv = (v-1);
                else
                    Cv = (v-nw-1);
                end
                            K2 =Cp*Cv*quadl(@zarbNLww3_22,0,2*pi,1e-12);
                        NLww3_2(p1,p2) = K1*K2;
                    end
                end
            end
        end
    end
end

    function fun = zarbNLww3_21(x)
        beta_r = Coeffx(1,r)*cosh(Bx(r)*x)+Coeffx(2,r)*sinh(Bx(r)*x)+Coeffx(3,r)*cos(Bx(r)*x)+Coeffx(4,r)*sin(Bx(r)*x);
        beta_o = Coeffx(1,o)*cosh(Bx(o)*x)+Coeffx(2,o)*sinh(Bx(o)*x)+Coeffx(3,o)*cos(Bx(o)*x)+Coeffx(4,o)*sin(Bx(o)*x);
        beta_t = Coeffx(1,t)*cosh(Bx(t)*x)+Coeffx(2,t)*sinh(Bx(t)*x)+Coeffx(3,t)*cos(Bx(t)*x)+Coeffx(4,t)*sin(Bx(t)*x);
        fun = beta_o.* beta_t.* beta_r;
    end
    function fun = zarbNLww3_22(y)
        if s==1
            nou_s = ones(size(y));
        elseif (s>1 && s<=nw+1)
            nou_s = cos((s-1)*y);
        else
            nou_s = sin((s-nw-1)*y);
        end
        
        if p==1
            nou_p = zeros(size(y));
        elseif (p>1 && p<=nw+1)
            nou_p = -sin((p-1)*y);
        else
            nou_p = cos((p-nw-1)*y);
        end
        if v==1
            nou_v = zeros(size(y));
        elseif (v>1 && v<=nw+1)
            nou_v = -sin((v-1)*y);
        else
            nou_v = cos((v-nw-1)*y);
        end
        fun =nou_v.*nou_p.*nou_s;
    end

%%%%%%%%%%%%%%%%%%%%% NLww4_2
p1 = 0;
for r = 1 : mw
    for s = 1 : 2*nw+1
        p1 = p1+1;
        p2 = 0;
        for o = 1 : mw
            for p = 1 : 2*nw+1
                for t= 1 : mw
                    K1 = quadl(@zarbNLww4_21,0,1,1e-12);
                    for v = 1 : 2*nw+1
                        p2 = p2+1;
                        if  p<=nw+1
                    Cp = (p-1);
                else
                    Cp = (p-nw-1);
                        end
                if  s<=nw+1
                    Cs = (s-1);
                else
                    Cs = (s-nw-1);
                end
                        K2 =Cp*Cs*quadl(@zarbNLww4_22,0,2*pi,1e-12);
                        NLww4_2(p1,p2) = K1*K2;
                    end
                end
            end
        end
    end
end

    function fun = zarbNLww4_21(x)
        beta_r = Coeffx(1,r)*cosh(Bx(r)*x)+Coeffx(2,r)*sinh(Bx(r)*x)+Coeffx(3,r)*cos(Bx(r)*x)+Coeffx(4,r)*sin(Bx(r)*x);
        beta_o = Coeffx(1,o)*cosh(Bx(o)*x)+Coeffx(2,o)*sinh(Bx(o)*x)+Coeffx(3,o)*cos(Bx(o)*x)+Coeffx(4,o)*sin(Bx(o)*x);
        beta_t = Coeffx(1,t)*cosh(Bx(t)*x)+Coeffx(2,t)*sinh(Bx(t)*x)+Coeffx(3,t)*cos(Bx(t)*x)+Coeffx(4,t)*sin(Bx(t)*x);
        fun = beta_o.* beta_t.* beta_r;
    end
    function fun = zarbNLww4_22(y)
        if s==1
            nou_s = zeros(size(y));
        elseif (s>1 && s<=nw+1)
            nou_s = -sin((s-1)*y);
        else
            nou_s = cos((s-nw-1)*y);
        end
        
        if p==1
            nou_p = zeros(size(y));
        elseif (p>1 && p<=nw+1)
            nou_p = -sin((p-1)*y);
        else
            nou_p = cos((p-nw-1)*y);
        end
        if v==1
            nou_v = ones(size(y));
        elseif (v>1 && v<=nw+1)
            nou_v = cos((v-1)*y);
        else
            nou_v = sin((v-nw-1)*y);
        end
        fun =nou_v.*nou_p.*nou_s;
    end

%%%%%%%%%%%%%%%%%%%%% NLew2_2
p1 = 0;
for r = 1 : mw
    for s = 1 : 2*nw+1
        p1 = p1+1;
        p2 = 0;
        for o = 1 : mw
            for p = 1 : 2*nw+1
                for t= 1 : mw
                    K1 = quadl(@zarbNLew2_21,0,1,1e-12);
                    for v = 1 : 2*nw+1
                        p2 = p2+1;
%                         K2 = zarbNLew2_22(theta_s);
                        K2 =quadl(@zarbNLew2_22,0,2*pi,1e-12);
                        NLew2_2(p1,p2) = K1*K2;
                    end
                end
            end
        end
    end
end

    function fun = zarbNLew2_21(x)
        beta_r = Coeffx(1,r)*cosh(Bx(r)*x)+Coeffx(2,r)*sinh(Bx(r)*x)+Coeffx(3,r)*cos(Bx(r)*x)+Coeffx(4,r)*sin(Bx(r)*x);
        beta_o = Coeffx(1,o)*cosh(Bx(o)*x)+Coeffx(2,o)*sinh(Bx(o)*x)+Coeffx(3,o)*cos(Bx(o)*x)+Coeffx(4,o)*sin(Bx(o)*x);
        beta_t = Coeffx(1,t)*cosh(Bx(t)*x)+Coeffx(2,t)*sinh(Bx(t)*x)+Coeffx(3,t)*cos(Bx(t)*x)+Coeffx(4,t)*sin(Bx(t)*x);
        fun = beta_o.* beta_t.* beta_r;
    end

    function fun = zarbNLew2_22(y)
        if s==1
            nou_s = ones(size(y));
        elseif (s>1 && s<=nw+1)
            nou_s = cos((s-1)*y);
        else
            nou_s = sin((s-nw-1)*y);
        end
        
        if p==1
            nou_p = ones(size(y));
        elseif (p>1 && p<=nw+1)
            nou_p = cos((p-1)*y);
        else
            nou_p = sin((p-nw-1)*y);
        end
        if v==1
            nou_v = ones(size(y));
        elseif (v>1 && v<=nw+1)
            nou_v = cos((v-1)*y);
        else
            nou_v = sin((v-nw-1)*y);
        end
        fun =nou_v.*nou_p.*nou_s;
    end

%%%%%%%%%%%%%%%%%%%%%%%%%%%%%%%%%%%%%%%%%% NLwww

%%%%%%%%%%%%%%%%%%%%% NLwww1_2
p1 = 0;
for r = 1 : mw
    for s = 1 : 2*nw+1
        p1 = p1+1;
        p2 = 0;
        for o = 1 : mw
            for p = 1 : 2*nw+1
                for t = 1 : mw
                    for v = 1 : 2*nw+1
                        for a= 1 : mw
                            K1 = Bx(r)*Bx(o)*Bx(t)*Bx(a)*quadl(@zarbNLwww1_21,0,1,1e-12);
                            for b = 1 : 2*nw+1
                                p2 = p2+1;
                                K2 = quadl(@zarbNLwww1_22,0,2*pi,1e-12);
                                NLwww1_2(p1,p2) = K1*K2;
                            end
                        end
                    end
                end
            end
        end
    end
end

    function fun = zarbNLwww1_21(x)
        d1beta_r = Coeffx(1,r)*sinh(Bx(r)*x)+Coeffx(2,r)*cosh(Bx(r)*x)-Coeffx(3,r)*sin(Bx(r)*x)+Coeffx(4,r)*cos(Bx(r)*x);
        d1beta_o = Coeffx(1,o)*sinh(Bx(o)*x)+Coeffx(2,o)*cosh(Bx(o)*x)-Coeffx(3,o)*sin(Bx(o)*x)+Coeffx(4,o)*cos(Bx(o)*x);
        d1beta_t = Coeffx(1,t)*sinh(Bx(t)*x)+Coeffx(2,t)*cosh(Bx(t)*x)-Coeffx(3,t)*sin(Bx(t)*x)+Coeffx(4,t)*cos(Bx(t)*x);
        d1beta_a = Coeffx(1,a)*sinh(Bx(a)*x)+Coeffx(2,a)*cosh(Bx(a)*x)-Coeffx(3,a)*sin(Bx(a)*x)+Coeffx(4,a)*cos(Bx(a)*x);
        fun = d1beta_o.* d1beta_t.*d1beta_a.* d1beta_r;
    end

    function fun = zarbNLwww1_22(y)
        if s==1
            nou_s = ones(size(y));
        elseif (s>1 && s<=nw+1)
            nou_s = cos((s-1)*y);
        else
            nou_s = sin((s-nw-1)*y);
        end
        
        if p==1
            nou_p = ones(size(y));
        elseif (p>1 && p<=nw+1)
            nou_p = cos((p-1)*y);
        else
            nou_p = sin((p-nw-1)*y);
        end
        if v==1
            nou_v = ones(size(y));
        elseif (v>1 && v<=nw+1)
            nou_v = cos((v-1)*y);
        else
            nou_v = sin((v-nw-1)*y);
        end
        if b==1
            nou_b = ones(size(y));
        elseif (b>1 && b<=nw+1)
            nou_b = cos((b-1)*y);
        else
            nou_b = sin((b-nw-1)*y);
        end
        fun =nou_b.*nou_v.*nou_p.*nou_s;
    end

%%%%%%%%%%%%%%%%%%%%% NLwww2_2
p1 = 0;
for r = 1 : mw
    for s = 1 : 2*nw+1
        p1 = p1+1;
        p2 = 0;
        for o = 1 : mw
            for p = 1 : 2*nw+1
                for t = 1 : mw
                    for v = 1 : 2*nw+1
                        for a= 1 : mw
                            K1 = quadl(@zarbNLwww2_21,0,1,1e-12);
                            for b = 1 : 2*nw+1
                                p2 = p2+1;
                                if p<=nw+1
                                    Cp = p-1;
                                else
                                    Cp = p-nw-1;
                                end
                                
                                if s<=nw+1
                                    Cs = s-1;
                                else
                                    Cs = s-nw-1;
                                end
                                
                                if v<=nw+1
                                    Cv = v-1;
                                else
                                    Cv = v-nw-1;
                                end
                                
                                if b<=nw+1
                                    Cb = b-1;
                                else
                                    Cb = b-nw-1;
                                end
                                
                                K2 = Cp*Cs*Cv*Cb*quadl(@zarbNLwww2_22,0,2*pi,1e-12);
                                
                                NLwww2_2(p1,p2) = K1*K2;
                            end
                        end
                    end
                end
            end
        end
    end
end

    function fun = zarbNLwww2_21(x)
        beta_r = Coeffx(1,r)*cosh(Bx(r)*x)+Coeffx(2,r)*sinh(Bx(r)*x)+Coeffx(3,r)*cos(Bx(r)*x)+Coeffx(4,r)*sin(Bx(r)*x);
        beta_o = Coeffx(1,o)*cosh(Bx(o)*x)+Coeffx(2,o)*sinh(Bx(o)*x)+Coeffx(3,o)*cos(Bx(o)*x)+Coeffx(4,o)*sin(Bx(o)*x);
        beta_t = Coeffx(1,t)*cosh(Bx(t)*x)+Coeffx(2,t)*sinh(Bx(t)*x)+Coeffx(3,t)*cos(Bx(t)*x)+Coeffx(4,t)*sin(Bx(t)*x);
        beta_a = Coeffx(1,a)*cosh(Bx(a)*x)+Coeffx(2,a)*sinh(Bx(a)*x)+Coeffx(3,a)*cos(Bx(a)*x)+Coeffx(4,a)*sin(Bx(a)*x);
        fun = beta_o.* beta_t.*beta_a.* beta_r;
    end
    function fun = zarbNLwww2_22(y)
        if s==1
            nou_s = zeros(size(y));
        elseif (s>1 && s<=nw+1)
            nou_s = -sin((s-1)*y);
        else
            nou_s = cos((s-nw-1)*y);
        end
        
        if p==1
            nou_p = zeros(size(y));
        elseif (p>1 && p<=nw+1)
            nou_p = -sin((p-1)*y);
        else
            nou_p = cos((p-nw-1)*y);
        end
        if v==1
            nou_v = zeros(size(y));
        elseif (v>1 && v<=nw+1)
            nou_v = -sin((v-1)*y);
        else
            nou_v = cos((v-nw-1)*y);
        end
        if b==1
            nou_b = zeros(size(y));
        elseif (b>1 && b<=nw+1)
            nou_b = -sin((b-1)*y);
        else
            nou_b = cos((b-nw-1)*y);
        end
        fun =nou_b.*nou_v.*nou_p.*nou_s;
    end

%%%%%%%%%%%%%%%%%%%%% NLwww3_2
p1 = 0;
for r = 1 : mw
    for s = 1 : 2*nw+1
        p1 = p1+1;
        p2 = 0;
        for o = 1 : mw
            for p = 1 : 2*nw+1
                for t = 1 : mw
                    for v = 1 : 2*nw+1
                        for a= 1 : mw
                            K1 = Bx(r)*Bx(o)*quadl(@zarbNLwww3_21,0,1,1e-12);
                            for b = 1 : 2*nw+1
                                p2 = p2+1;
                                if  b<=nw+1
                    Cb = (b-1);
                else
                    Cb = (b-nw-1);
                                end
                if  v<=nw+1
                    Cv = (v-1);
                else
                    Cv = (v-nw-1);
                end
                                    K2 =Cb*Cv*quadl(@zarbNLwww3_22,0,2*pi,1e-12);
                                NLwww3_2(p1,p2) = K1*K2;
                            end
                        end
                    end
                end
            end
        end
    end
end

    function fun = zarbNLwww3_21(x)
        d1beta_r = Coeffx(1,r)*sinh(Bx(r)*x)+Coeffx(2,r)*cosh(Bx(r)*x)-Coeffx(3,r)*sin(Bx(r)*x)+Coeffx(4,r)*cos(Bx(r)*x);
        d1beta_o = Coeffx(1,o)*sinh(Bx(o)*x)+Coeffx(2,o)*cosh(Bx(o)*x)-Coeffx(3,o)*sin(Bx(o)*x)+Coeffx(4,o)*cos(Bx(o)*x);
        beta_t = Coeffx(1,t)*cosh(Bx(t)*x)+Coeffx(2,t)*sinh(Bx(t)*x)+Coeffx(3,t)*cos(Bx(t)*x)+Coeffx(4,t)*sin(Bx(t)*x);
        beta_a = Coeffx(1,a)*cosh(Bx(a)*x)+Coeffx(2,a)*sinh(Bx(a)*x)+Coeffx(3,a)*cos(Bx(a)*x)+Coeffx(4,a)*sin(Bx(a)*x);
        fun = d1beta_o.* beta_t.*beta_a.* d1beta_r;
    end

    function fun = zarbNLwww3_22(y)
        if s==1
            nou_s = ones(size(y));
        elseif (s>1 && s<=nw+1)
            nou_s = cos((s-1)*y);
        else
            nou_s = sin((s-nw-1)*y);
        end
        
        if p==1
            nou_p = ones(size(y));
        elseif (p>1 && p<=nw+1)
            nou_p = cos((p-1)*y);
        else
            nou_p = sin((p-nw-1)*y);
        end
        if v==1
            nou_v = zeros(size(y));
        elseif (v>1 && v<=nw+1)
            nou_v = -sin((v-1)*y);
        else
            nou_v = cos((v-nw-1)*y);
        end
        if b==1
            nou_b = zeros(size(y));
        elseif (b>1 && b<=nw+1)
            nou_b = -sin((b-1)*y);
        else
            nou_b = cos((b-nw-1)*y);
        end
        fun =nou_b.*nou_v.*nou_p.*nou_s;
    end
%%%%%%%%%%%%%%%%%%%%% NLwww4_2
p1 = 0;
for r = 1 : mw
    for s = 1 : 2*nw+1
        p1 = p1+1;
        p2 = 0;
        for o = 1 : mw
            for p = 1 : 2*nw+1
                for t = 1 : mw
                    for v = 1 : 2*nw+1
                        for a= 1 : mw
                            K1 = Bx(t)*Bx(a)*quadl(@zarbNLwww4_21,0,1,1e-12);
                            for b = 1 : 2*nw+1
                                p2 = p2+1;
                                if  p<=nw+1
                                    Cp = (p-1);
                                else
                                    Cp = (p-nw-1);
                                end
                                if  s<=nw+1
                                    Cs = (s-1);
                                else
                                    Cs = (s-nw-1);
                                end
                                K2 =Cp*Cs*quadl(@zarbNLwww4_22,0,2*pi,1e-12);
                                NLwww4_2(p1,p2) = K1*K2;
                            end
                        end
                    end
                end
            end
        end
    end
end

    function fun = zarbNLwww4_21(x)
        beta_r = Coeffx(1,r)*cosh(Bx(r)*x)+Coeffx(2,r)*sinh(Bx(r)*x)+Coeffx(3,r)*cos(Bx(r)*x)+Coeffx(4,r)*sin(Bx(r)*x);
        beta_o = Coeffx(1,o)*cosh(Bx(o)*x)+Coeffx(2,o)*sinh(Bx(o)*x)+Coeffx(3,o)*cos(Bx(o)*x)+Coeffx(4,o)*sin(Bx(o)*x);
        d1beta_t = Coeffx(1,t)*sinh(Bx(t)*x)+Coeffx(2,t)*cosh(Bx(t)*x)-Coeffx(3,t)*sin(Bx(t)*x)+Coeffx(4,t)*cos(Bx(t)*x);
        d1beta_a = Coeffx(1,a)*sinh(Bx(a)*x)+Coeffx(2,a)*cosh(Bx(a)*x)-Coeffx(3,a)*sin(Bx(a)*x)+Coeffx(4,a)*cos(Bx(a)*x);
        fun = beta_o.* d1beta_t.*d1beta_a.* beta_r;
    end

    function fun = zarbNLwww4_22(y)
        if s==1
            nou_s = zeros(size(y));
        elseif (s>1 && s<=nw+1)
            nou_s = -sin((s-1)*y);
        else
            nou_s = cos((s-nw-1)*y);
        end
        
        if p==1
            nou_p = zeros(size(y));
        elseif (p>1 && p<=nw+1)
            nou_p = -sin((p-1)*y);
        else
            nou_p = cos((p-nw-1)*y);
        end
        if v==1
            nou_v = ones(size(y));
        elseif (v>1 && v<=nw+1)
            nou_v = cos((v-1)*y);
        else
            nou_v = sin((v-nw-1)*y);
        end
        if b==1
            nou_b = ones(size(y));
        elseif (b>1 && b<=nw+1)
            nou_b = cos((b-1)*y);
        else
            nou_b = sin((b-nw-1)*y);
        end
        fun =nou_b.*nou_v.*nou_p.*nou_s;
    end

%%%%%%%%%%%%%%%%%%%%% NLew3_2
p1 = 0;
for r = 1 : mw
    for s = 1 : 2*nw+1
        p1 = p1+1;
        p2 = 0;
        for o = 1 : mw
            for p = 1 : 2*nw+1
                for t = 1 : mw
                    for v = 1 : 2*nw+1
                        for a= 1 : mw
                            K1 = quadl(@zarbNLew3_21,0,1,1e-12);
                            for b = 1 : 2*nw+1
                                p2 = p2+1;
%                                 K2 = zarbNLew3_22(theta_s);
                                K2 =quadl(@zarbNLew3_22,0,2*pi,1e-12);
                                NLew3_2(p1,p2) = K1*K2;
                            end
                        end
                    end
                end
            end
        end
    end
end

    function fun = zarbNLew3_21(x)
        beta_r = Coeffx(1,r)*cosh(Bx(r)*x)+Coeffx(2,r)*sinh(Bx(r)*x)+Coeffx(3,r)*cos(Bx(r)*x)+Coeffx(4,r)*sin(Bx(r)*x);
        beta_o = Coeffx(1,o)*cosh(Bx(o)*x)+Coeffx(2,o)*sinh(Bx(o)*x)+Coeffx(3,o)*cos(Bx(o)*x)+Coeffx(4,o)*sin(Bx(o)*x);
        beta_t = Coeffx(1,t)*cosh(Bx(t)*x)+Coeffx(2,t)*sinh(Bx(t)*x)+Coeffx(3,t)*cos(Bx(t)*x)+Coeffx(4,t)*sin(Bx(t)*x);
        beta_a = Coeffx(1,a)*cosh(Bx(a)*x)+Coeffx(2,a)*sinh(Bx(a)*x)+Coeffx(3,a)*cos(Bx(a)*x)+Coeffx(4,a)*sin(Bx(a)*x);
        fun = beta_o.* beta_t.*beta_a.* beta_r;
    end
    function fun = zarbNLew3_22(y)
        if s==1
            nou_s = ones(size(y));
        elseif (s>1 && s<=nw+1)
            nou_s = cos((s-1)*y);
        else
            nou_s = sin((s-nw-1)*y);
        end
        
        if p==1
            nou_p = ones(size(y));
        elseif (p>1 && p<=nw+1)
            nou_p = cos((p-1)*y);
        else
            nou_p = sin((p-nw-1)*y);
        end
        if v==1
            nou_v = ones(size(y));
        elseif (v>1 && v<=nw+1)
            nou_v = cos((v-1)*y);
        else
            nou_v = sin((v-nw-1)*y);
        end
        if b==1
            nou_b = ones(size(y));
        elseif (b>1 && b<=nw+1)
            nou_b = cos((b-1)*y);
        else
            nou_b = sin((b-nw-1)*y);
        end
        fun =nou_b.*nou_v.*nou_p.*nou_s;
    end

%%%%%%%%%%%%%%%%%%%%%%%%%%% NLvdw

%%%%%%%%%%%%%%%%%%%%%%%%%%% NLvdw_2
p1 = 0;
for r = 1 : mw
    for s = 1 : 2*nw+1
        p1 = p1+1;
        p2 = 0;
        for o = 1 : mw
            for p = 1 : 2*nw+1
                for t = 1 : mw
                    for v = 1 : 2*nw+1
                        for a= 1 : mw
                            K1 = quadl(@zarbNLvdw_21,0,1,1e-12);
                            for b = 1 : 2*nw+1
                                p2 = p2+1;
                                K2 = quadl(@zarbNLvdw_22,0,2*pi,1e-12);
                                NLvdw_2(p1,p2) = K1*K2;
                            end
                        end
                    end
                end
            end
        end
    end
end

    function fun = zarbNLvdw_21(x)
        beta_r = Coeffx(1,r)*cosh(Bx(r)*x)+Coeffx(2,r)*sinh(Bx(r)*x)+Coeffx(3,r)*cos(Bx(r)*x)+Coeffx(4,r)*sin(Bx(r)*x);
        beta_o = Coeffx(1,o)*cosh(Bx(o)*x)+Coeffx(2,o)*sinh(Bx(o)*x)+Coeffx(3,o)*cos(Bx(o)*x)+Coeffx(4,o)*sin(Bx(o)*x);
        beta_t = Coeffx(1,t)*cosh(Bx(t)*x)+Coeffx(2,t)*sinh(Bx(t)*x)+Coeffx(3,t)*cos(Bx(t)*x)+Coeffx(4,t)*sin(Bx(t)*x);
        beta_a = Coeffx(1,a)*cosh(Bx(a)*x)+Coeffx(2,a)*sinh(Bx(a)*x)+Coeffx(3,a)*cos(Bx(a)*x)+Coeffx(4,a)*sin(Bx(a)*x);
        fun = beta_o.* beta_t.*beta_a.* beta_r;
    end

    function fun = zarbNLvdw_22(y)
        if s==1
            nou_s = ones(size(y));
        elseif (s>1 && s<=nw+1)
            nou_s = cos((s-1)*y);
        else
            nou_s = sin((s-nw-1)*y);
        end
        
        if p==1
            nou_p = ones(size(y));
        elseif (p>1 && p<=nw+1)
            nou_p = cos((p-1)*y);
        else
            nou_p = sin((p-nw-1)*y);
        end
        if v==1
            nou_v = ones(size(y));
        elseif (v>1 && v<=nw+1)
            nou_v = cos((v-1)*y);
        else
            nou_v = sin((v-nw-1)*y);
        end
        if b==1
            nou_b = ones(size(y));
        elseif (b>1 && b<=nw+1)
            nou_b = cos((b-1)*y);
        else
            nou_b = sin((b-nw-1)*y);
        end
        fun =nou_b.*nou_v.*nou_p.*nou_s;
    end

%%%%%%%%%%%%%%%%%%%%%%%%%%% Force " W "
%%%%%%%%%%%%%%%%%%%%% Fw1_2

p1 = 0;
for r = 1 : mw
    for s = 1 : 2*nw+1
        p1 = p1+1;
        Fw1_2(p1,1) = quadl(@zarbFw1_21,0,1,1e-12)*quadl(@zarbFw1_22,0,2*pi,1e-12);
    end
end
    function fun = zarbFw1_21(x)
        fun = Coeffx(1,r)*cosh(Bx(r)*x)+Coeffx(2,r)*sinh(Bx(r)*x)+Coeffx(3,r)*cos(Bx(r)*x)+Coeffx(4,r)*sin(Bx(r)*x);
        
    end

    function fun = zarbFw1_22(y)
        if s==1
            nou_s = ones(size(y));
        elseif (s>1 && s<=nw+1)
            nou_s = cos((s-1)*y);
        else
            nou_s = sin((s-nw-1)*y);
        end
        fun = nou_s;
    end
%%%%%%%%%%%%%%%%%%%%% Fw2_2

p1 = 0;
for r = 1 : mw
    for s = 1 : 2*nw+1
        p1 = p1+1;
        Fw2_2(p1,1) = Bx(r)^2*quadl(@zarbFw2_21,0,1,1e-12)*quadl(@zarbFw2_22,0,2*pi,1e-12);
    end
end
    function fun = zarbFw2_21(x)
        fun = Coeffx(1,r)*cosh(Bx(r)*x)+Coeffx(2,r)*sinh(Bx(r)*x)-Coeffx(3,r)*cos(Bx(r)*x)-Coeffx(4,r)*sin(Bx(r)*x);
        
    end

    function fun = zarbFw2_22(y)
        if s==1
            nou_s = ones(size(y));
        elseif (s>1 && s<=nw+1)
            nou_s = cos((s-1)*y);
        else
            nou_s = sin((s-nw-1)*y);
        end
        fun = nou_s;
    end
%%%%%%%%%%%%%%%%%%%%% Fw3_2

p1 = 0;
for r = 1 : mw
    for s = 1 : 2*nw+1
        p1 = p1+1;
        if  s<=nw+1
                    Cs = (s-1)^2;
                else
                    Cs = (s-nw-1)^2;
        end
            K2 =Cs*quadl(@zarbFw3_22,0,2*pi,1e-12);
        Fw3_2(p1,1) = quadl(@zarbFw3_21,0,1,1e-12)*K2;
    end
end
    function fun = zarbFw3_21(x)
        fun = Coeffx(1,r)*cosh(Bx(r)*x)+Coeffx(2,r)*sinh(Bx(r)*x)+Coeffx(3,r)*cos(Bx(r)*x)+Coeffx(4,r)*sin(Bx(r)*x);
        
    end

    function fun = zarbFw3_22(y)
        if s==1
            nou_s = zeros(size(y));
        elseif (s>1 && s<=nw+1)
            nou_s = -cos((s-1)*y);
        else
            nou_s = -sin((s-nw-1)*y);
        end
        fun = nou_s;
    end
%%%%%%%%%%%%%%%%%%%%% Fbar1_2
p1 = 0;
for r = 1 : mw
    for s = 1 : 2*nw+1
        p1 = p1+1;
%         Fbar1_2(p1,1) = quadl(@zarbFbar1_21,0,1,1e-12)*zarbFbar1_22(theta_s);
        Fbar1_2(p1,1) = quadl(@zarbFbar1_21,0,1,1e-12)*quadl(@zarbFbar1_22,0,2*pi,1e-12);
    end
end
    function fun = zarbFbar1_21(x)
        fun = Coeffx(1,r)*cosh(Bx(r)*x)+Coeffx(2,r)*sinh(Bx(r)*x)+Coeffx(3,r)*cos(Bx(r)*x)+Coeffx(4,r)*sin(Bx(r)*x);
    end

    function fun = zarbFbar1_22(y)
        if s==1
            nou_s = ones(size(y));
        elseif (s>1 && s<=nw+1)
            nou_s = cos((s-1)*y);
        else
            nou_s = sin((s-nw-1)*y);
        end
        fun = nou_s;
    end
%%%%%%%%%%%%%%%%%%%%% Force_2
p1 = 0;
for r = 1 : mw
    for s = 1 : 2*nw+1
        p1 = p1+1;
        Force_2(p1,1) = quadl(@zarbForce1_2,0,1,1e-12)*quadl(@zarbForce2_2,0,2*pi,1e-12);
    end
end
    function fun = zarbForce1_2(x)
        fun = Coeffx(1,r)*cosh(Bx(r)*x)+Coeffx(2,r)*sinh(Bx(r)*x)+Coeffx(3,r)*cos(Bx(r)*x)+Coeffx(4,r)*sin(Bx(r)*x);
    end

    function fun = zarbForce2_2(y)
        if s==1
            nou_s = ones(size(y));
        elseif (s>1 && s<=nw+1)
            nou_s = cos((s-1)*y);
        else
            nou_s = sin((s-nw-1)*y);
        end
        fun = nou_s;
    end
end

%%%%%%%%%%%%%%%%%%%%%%%%%%%%%%%%%%%%%%%%%%%%%%%%%%%%%%%%%%%%%%%%%%%%%%%%%%%%%%%%%%%%
