# Supplementary material for: Vibration analysis and pull-in instability behavior in a multiwalled piezoelectric nanosensor with fluid flow conveyance
Source: Beilstein J Nanotechnol. 2020 Jul 21;11:1072–81. doi: 10.3762/bjnano.11.92 (PMC7385336; doi:10.3762/bjnano.11.92)
Supplement: File 2 — MATLAB program code for the current paper. In the ZIP file, all programs written in MATLAB software are presented for the results of the article, which is not included in the article due to the large volume of the program. [file Beilstein_J_Nanotechnol-11-1072-s002.zip › research data/multimodal_shell.m]

function EQ = multimodal_shell(y,omegabar3,Vbar_ac3,Vbar_dc3,nw,mw,nu,mu,nv,mv,K,M,NLuw1,NLvw1,NLwu1,NLwv1,NLww1,NLwww1,...
         Fup1,Fvp1,Fwp1,NLuw2,NLvw2,NLwu2,NLwv2,NLww2,NLwww2,Fup2,Fvp2,Fwp2,NLuw3,NLvw3,NLwu3,NLwv3,NLww3,NLwww3,NLew3_3,...
         NLew2_3,Kew1_3,Fup3,Fvp3,Fwp3,Fwe3,Febar3,Fbar1_3,C_,C,CbarvdwNL1,NLvdw_1,CbarvdwNL2,NLvdw_2,CbarvdwNL3,...
         NLvdw_3,Rbar1,Rbar2,Rbar3)

 y = [y ; omegabar3;Vbar_ac3 ; Vbar_dc3];
 
 tmu = (2*nu+1)*mu; tmv = (2*nv+1)*mv; tmw = (2*nw+1)*mw;
 
 mx1 =tmu+tmv+tmw;

%%%%%%%%%%%%%%%%%%%%%%% Layer 1
Sq_1 = my_function11_1(y); Sqd_1 = zeros(mx1 , 1); Sqdd_1 = zeros(mx1, 1); Sqq_1 = my_function11_4(y);
Sqqq_1 = my_function11_5(y); Sqqu_1 = my_function11_6(y); Sqqv_1 = my_function11_7(y); 
RAq_1 = my_function11_18(y); IAq_1 = my_function11_19(y); RAqd_1 = my_function11_20(y); IAqd_1 = my_function11_21(y);
RAqdd_1 = my_function11_22(y); IAqdd_1 = my_function11_23(y); RAqq_1 = my_function11_24(y); IAqq_1 = my_function11_25(y);
RAqqq_1 = my_function11_26(y); IAqqq_1 = my_function11_27(y); RAqqu_1 = my_function11_28(y); IAqqu_1 = my_function11_29(y);
RAqqv_1 = my_function11_30(y); IAqqv_1 = my_function11_31(y);

%%%%%%%%%%%%%%%%%%%%%%% Layer 2
Sq_2 = my_function21_1(y); Sqd_2 = zeros(mx1 , 1); Sqdd_2 = zeros(mx1, 1); Sqq_2 = my_function21_4(y);
Sqqq_2 = my_function21_5(y); Sqqu_2 = my_function21_6(y); Sqqv_2 = my_function21_7(y); 
RAq_2 = my_function21_18(y); IAq_2 = my_function21_19(y); RAqd_2 = my_function21_20(y); IAqd_2 = my_function21_21(y);
RAqdd_2 = my_function21_22(y); IAqdd_2 = my_function21_23(y); RAqq_2 = my_function21_24(y); IAqq_2 = my_function21_25(y);
RAqqq_2 = my_function21_26(y); IAqqq_2 = my_function21_27(y); RAqqu_2 = my_function21_28(y); IAqqu_2 = my_function21_29(y);
RAqqv_2 = my_function21_30(y); IAqqv_2 = my_function21_31(y);

%%%%%%%%%%%%%%%%%%%%%%% Layer 3
Sq_3 = my_function31_1(y); Sqd_3 = zeros(mx1, 1); Sqdd_3 = zeros(mx1, 1); Sqq_3 = my_function31_4(y);
Sqqq_3 = my_function31_5(y); Sqqu_3 = my_function31_6(y); Sqqv_3 = my_function31_7(y); Scw_3 = 0; 
Scww_3 =1/2; SqqqCw2_3 = my_function31_10(y); SqqCw2_3 = my_function31_11(y); SqwCw2_3 = my_function31_12(y);
SqqqCw_3 = my_function31_13(y); SqqCw_3 = my_function31_14(y); SqwCw_3 = my_function31_15(y); Acw_3 = 1/2;
Acww_3 = 0; RAq_3 = my_function31_18(y); IAq_3 = my_function31_19(y); RAqd_3 = my_function31_20(y);
IAqd_3 = my_function31_21(y); RAqdd_3 = my_function31_22(y); IAqdd_3 = my_function31_23(y); RAqq_3 = my_function31_24(y);
IAqq_3 = my_function31_25(y); RAqqq_3 = my_function31_26(y); IAqqq_3 = my_function31_27(y); RAqqu_3 = my_function31_28(y);
IAqqu_3 = my_function31_29(y); RAqqv_3 = my_function31_30(y); IAqqv_3 = my_function31_31(y); 
RAqqqCw2_3 = my_function31_32(y); IAqqqCw2_3 = my_function31_33(y); RAqqCw2_3 = my_function31_34(y);
IAqqCw2_3 = my_function31_35(y); RAqwCw2_3 = my_function31_36(y); IAqwCw2_3 = my_function31_37(y);
RAqqqCw_3 = my_function31_38(y); IAqqqCw_3 = my_function31_39(y); RAqqCw_3 = my_function31_40(y);
IAqqCw_3 = my_function31_41(y); RAqwCw_3 = my_function31_42(y); IAqwCw_3 = my_function31_43(y);

%%%%%%%%%%%%%%%%%%%%%%%%%%%%%%%%% Vdw
Sqq1qw2 = my_function_VdwS_12(y);  IAqq1qw2 = my_function_VdwIA_12(y); RAqq1qw2 = my_function_VdwRA_12(y);
Sqq2qw1 = my_function_VdwS_21(y);  IAqq2qw1 = my_function_VdwIA_21(y); RAqq2qw1 = my_function_VdwRA_21(y); 

Sqq3qw2 = my_function_VdwS_32(y);  IAqq3qw2 = my_function_VdwIA_32(y); RAqq3qw2 = my_function_VdwRA_32(y);
Sqq2qw3 = my_function_VdwS_23(y);  RAqq2qw3 = my_function_VdwRA_23(y); IAqq2qw3 = my_function_VdwIA_23(y);

%%%%%%%%%%%%%%%%%%%%%%%%%%%%%%%%%%%%%%%%%%%%%% Vdw
% NLwvdw1 = -(1/2)*CbarvdwNL1*NLvdw_1*(qqq2-3*qq2qw1+3*qq1qw2-qqq1);
% NLwvdw2 =  (1/2)*(Rbar1/Rbar2)*CbarvdwNL2*NLvdw_2*(qqq2-3*qq2qw1+3*qq1qw2-qqq1)-(1/2)*CbarvdwNL2*NLvdw_2*(qqq3-3*qq3qw2+3*qq2qw3-qqq2);
% NLwvdw3 =  (1/2)*(Rbar2/Rbar3)*CbarvdwNL3*NLvdw_3*(qqq3-3*qq3qw2+3*qq2qw3-qqq2);

%%%%%%%%%%%%%%%%%%%%%%%%%%%%%%%%%%%%%%%%%%%%%% Layer 1
SNLut_1 = NLuw1*Sqq_1-Fup1;
SNLvt_1 = NLvw1*Sqq_1-Fvp1;
SNLwt_1 = NLwu1*Sqqu_1 + NLwv1*Sqqv_1 + NLww1*Sqq_1 + NLwww1*Sqqq_1-Fwp1...
        - (1/2)*CbarvdwNL1*NLvdw_1*(Sqqq_2-3*Sqq2qw1+3*Sqq1qw2-Sqqq_1);
RNLut_1 = NLuw1*RAqq_1;
RNLvt_1 = NLvw1*RAqq_1;
RNLwt_1 = NLwu1*RAqqu_1 + NLwv1*RAqqv_1 + NLww1*RAqq_1 + NLwww1*RAqqq_1...
        - (1/2)*CbarvdwNL1*NLvdw_1*(RAqqq_2-3*RAqq2qw1+3*RAqq1qw2-RAqqq_1);
INLut_1 = NLuw1*IAqq_1;
INLvt_1 = NLvw1*IAqq_1;
INLwt_1 = NLwu1*IAqqu_1 + NLwv1*IAqqv_1 + NLww1*IAqq_1 + NLwww1*IAqqq_1...
        - (1/2)*CbarvdwNL1*NLvdw_1*(IAqqq_2-3*IAqq2qw1+3*IAqq1qw2-IAqqq_1);

%%%%%%%%%%%%%%%%%%%%%%%%%%%%%%%%%%%%%%%%%%%%%% Layer 2
SNLut_2 = NLuw2*Sqq_2-Fup2;
SNLvt_2 = NLvw2*Sqq_2-Fvp2;
SNLwt_2 = NLwu2*Sqqu_2 + NLwv2*Sqqv_2 + NLww2*Sqq_2 + NLwww2*Sqqq_2-Fwp2...
        + (1/2)*(Rbar1/Rbar2)*CbarvdwNL2*NLvdw_2*(Sqqq_2-3*Sqq2qw1+3*Sqq1qw2-Sqqq_1)...
        - (1/2)*CbarvdwNL2*NLvdw_2*(Sqqq_3-3*Sqq3qw2+3*Sqq2qw3-Sqqq_2);
RNLut_2 = NLuw2*RAqq_2;
RNLvt_2 = NLvw2*RAqq_2;
RNLwt_2 = NLwu2*RAqqu_2 + NLwv2*RAqqv_2 + NLww2*RAqq_2 + NLwww2*RAqqq_2...
        + (1/2)*(Rbar1/Rbar2)*CbarvdwNL2*NLvdw_2*(RAqqq_2-3*RAqq2qw1+3*RAqq1qw2-RAqqq_1)...
        - (1/2)*CbarvdwNL2*NLvdw_2*(RAqqq_3-3*RAqq3qw2+3*RAqq2qw3-RAqqq_2);
INLut_2 = NLuw2*IAqq_2;
INLvt_2 = NLvw2*IAqq_2;
INLwt_2 = NLwu2*IAqqu_2 + NLwv2*IAqqv_2 + NLww2*IAqq_2 + NLwww2*IAqqq_2...
        + (1/2)*(Rbar1/Rbar2)*CbarvdwNL2*NLvdw_2*(IAqqq_2-3*IAqq2qw1+3*IAqq1qw2-IAqqq_1)...
        - (1/2)*CbarvdwNL2*NLvdw_2*(IAqqq_3-3*IAqq3qw2+3*IAqq2qw3-IAqqq_2);

%%%%%%%%%%%%%%%%%%%%%%%%%%%%%%%%%%%%%%%%%%%%%% Layer 3
SNLut_3 = NLuw3*Sqq_3-Fup3;
SNLvt_3 = NLvw3*Sqq_3-Fvp3;
SNLwt_3 = NLwu3*Sqqu_3 + NLwv3*Sqqv_3 + NLww3*Sqq_3 +  NLwww3*Sqqq_3-Fwp3 - Fwe3 ...
    -(Vbar_ac3)^2*Febar3*(C_(4)*NLew3_3*SqqqCw2_3 + C_(3)*NLew2_3*SqqCw2_3 + C_(2)*Kew1_3*SqwCw2_3 +C_(1)*Fbar1_3*Scww_3)-...
    2*Vbar_dc3*Vbar_ac3*Febar3*(C_(4)*NLew3_3*SqqqCw_3+ C_(3)*NLew2_3*SqqCw_3+ C_(2)*Kew1_3*SqwCw_3+C_(1)*Fbar1_3*Scw_3)...
    +(1/2)*(Rbar2/Rbar3)*CbarvdwNL3*NLvdw_3*(Sqqq_3-3*Sqq3qw2+3*Sqq2qw3-Sqqq_2);

RNLut_3 = NLuw3*RAqq_3;
RNLvt_3 = NLvw3*RAqq_3;
RNLwt_3 = NLwu3*RAqqu_3 + NLwv3*RAqqv_3 + NLww3*RAqq_3 +  NLwww3*RAqqq_3 ...
    -(Vbar_ac3)^2*Febar3*(C_(4)*NLew3_3*RAqqqCw2_3 + C_(3)*NLew2_3*RAqqCw2_3 + C_(2)*Kew1_3*RAqwCw2_3 +C_(1)*Fbar1_3*Acww_3)-...
    2*Vbar_dc3*Vbar_ac3*Febar3*(C_(4)*NLew3_3*RAqqqCw_3+ C_(3)*NLew2_3*RAqqCw_3+ C_(2)*Kew1_3*RAqwCw_3+C_(1)*Fbar1_3*Acw_3)...
    +(1/2)*(Rbar2/Rbar3)*CbarvdwNL3*NLvdw_3*(RAqqq_3-3*RAqq3qw2+3*RAqq2qw3-RAqqq_2);

INLut_3 = NLuw3*IAqq_3;
INLvt_3 = NLvw3*IAqq_3;
INLwt_3 = NLwu3*IAqqu_3 + NLwv3*IAqqv_3 + NLww3*IAqq_3 +  NLwww3*IAqqq_3 ...
    -(Vbar_ac3)^2*Febar3*(C_(4)*NLew3_3*IAqqqCw2_3 + C_(3)*NLew2_3*IAqqCw2_3 + C_(2)*Kew1_3*IAqwCw2_3 +C_(1)*Fbar1_3*Acww_3)-...
    2*Vbar_dc3*Vbar_ac3*Febar3*(C_(4)*NLew3_3*IAqqqCw_3+ C_(3)*NLew2_3*IAqqCw_3+ C_(2)*Kew1_3*IAqwCw_3+C_(1)*Fbar1_3*Acw_3)...
    +(1/2)*(Rbar2/Rbar3)*CbarvdwNL3*NLvdw_3*(IAqqq_3-3*IAqq3qw2+3*IAqq2qw3-IAqqq_2);

%%%%%%%%%%%%%%%%%%%%%%
Sqdd=[Sqdd_1 ;Sqdd_2 ;Sqdd_3]; Sqd=[Sqd_1 ; Sqd_2 ; Sqd_3]; Sq=[Sq_1 ; Sq_2 ; Sq_3];
RAqdd=[RAqdd_1 ;RAqdd_2 ;RAqdd_3]; RAqd=[RAqd_1 ; RAqd_2 ; RAqd_3]; RAq=[RAq_1 ; RAq_2 ; RAq_3];
IAqdd=[IAqdd_1 ;IAqdd_2 ;IAqdd_3]; IAqd=[IAqd_1 ; IAqd_2 ; IAqd_3]; IAq=[IAq_1 ; IAq_2 ; IAq_3];

SNLut=[SNLut_1 ;SNLut_2 ;SNLut_3]; SNLvt=[SNLvt_1 ; SNLvt_2 ; SNLvt_3]; SNLwt=[SNLwt_1 ; SNLwt_2 ; SNLwt_3];
RNLut=[RNLut_1 ;RNLut_2 ;RNLut_3]; RNLvt=[RNLvt_1 ; RNLvt_2 ; RNLvt_3]; RNLwt=[RNLwt_1 ; RNLwt_2 ; RNLwt_3];
INLut=[INLut_1 ;INLut_2 ;INLut_3]; INLvt=[INLvt_1 ; INLvt_2 ; INLvt_3]; INLwt=[INLwt_1 ; INLwt_2 ; INLwt_3];


SEQ = M*Sqdd+C*Sqd+K*Sq + [SNLut ; SNLvt ;  SNLwt] ;
REQ = M*RAqdd+C*RAqd+K*RAq + [RNLut ; RNLvt ;  RNLwt] ;
IEQ = M*IAqdd+C*IAqd+K*IAq + [INLut ; INLvt ;  INLwt] ;

EQ = [REQ; IEQ; SEQ];

end
