# Supplementary material for: Vibration analysis and pull-in instability behavior in a multiwalled piezoelectric nanosensor with fluid flow conveyance
Source: Beilstein J Nanotechnol. 2020 Jul 21;11:1072–81. doi: 10.3762/bjnano.11.92 (PMC7385336; doi:10.3762/bjnano.11.92)
Supplement: File 2 — MATLAB program code for the current paper. In the ZIP file, all programs written in MATLAB software are presented for the results of the article, which is not included in the article due to the large volume of the program. [file Beilstein_J_Nanotechnol-11-1072-s002.zip › research data/Save_data_Layer1.m]

clc, clear all, close all;
format long;

% load C_lsqcurvefit C_

%%%%%%%%%%%%%%%%%%%%%%%%%%% Shell Data SS
load data_T_SS_x   Bx   Coeffx
load data_T_SS_y   By   Coeffy
load data_M_SS_x  Omega_x  Coeffx_Bar
load data_M_SS_y  Omega_y  Coeffy_Bar
%%%%%%%%%%%%%%%%%%%%%%%%%% Shell Data CC
% load data_T_CC_x   Bx   Coeffx
% load data_T_CC_y   By   Coeffy
% load data_M_CC_x  Omega_x  Coeffx_Bar
% load data_M_CC_y  Omega_y  Coeffy_Bar

%%%%%%%%%%%%%%%%%%%%%%%%%%% Shell Data CS
% load data_T_CS_x   Bx   Coeffx
% load data_T_CS_y   By   Coeffy
% load data_M_CS_x  Omega_x  Coeffx_Bar
% load data_M_CS_y  Omega_y  Coeffy_Bar
%%%%%%%%%%%%%%%%%%%%%%%%%%% Shell Data CF
% load data_T_CF_x   Bx   Coeffx
% load data_T_CF_y   By   Coeffy
% load data_M_CF_x  Omega_x  Coeffx_Bar
% load data_M_CF_y  Omega_y  Coeffy_Bar

%%%%%%%%%%%%%%%%%%%%%%%%%%%%%%%%%%%%%%%%%%%%%%%%%%%%%%
mw = 1;  nw = 1 ;  mu = 1; nu = 1; mv = 1; nv = 1;
% mw = 2;  nw = 1 ;  mu = 2; nu = 1; mv = 2; nv = 1;
% mw = 3;  nw = 1 ;  mu = 3; nu = 1; mv = 3; nv = 1;

theta_s =pi/2;
        
[Muu1_1,Kuu1_1,Kuu2_1,Kuv1_1,Kuv2_1,Kuw1_1,NLuw1_1,NLuw2_1,NLuw3_1,Fu1_1,Mvv1_1,Kvv1_1,Kvv2_1,Kvu1_1,Kvu2_1,...
    Kvw1_1,NLvw1_1,NLvw2_1, NLvw3_1,Fv1_1,Mww1_1,Mww2_1,Mww3_1,Mww4_1,Cww1_1,Cww2_1,Cww3_1,Cww4_1,Kww1_1,Kww2_1,Kww3_1,Kww4_1,Kww5_1,Kww6_1,Kww7_1,...
    Kwvdw_1,Kbarw1_1,Kbarp1_1,Kbarp2_1,Kbarf1_1,Kbarf2_1,Kbarf3_1,Kew1_1,Kwu1_1,Kwv1_1,NLwu1_1,NLwu2_1, NLwu3_1, NLwu4_1,NLwv1_1, NLwv2_1,...
    NLwv3_1, NLwv4_1,NLww1_1,NLww2_1,NLww3_1, NLww4_1,NLew2_1,NLwww1_1, NLwww2_1,NLwww3_1,NLwww4_1,NLew3_1,NLvdw_1,...
    Fw1_1,Fw2_1,Fw3_1,Fbar1_1,Force_1] = data_nano_shell_complex_averaging_Layer1( mw , nw  , mu , nu , mv ,nv , Bx, Coeffx, Coeffx_Bar , Omega_x, theta_s);

save(['data_SSL1_' int2str([mw,nw,mu,nu,mv,nv])],'Muu1_1','Kuu1_1','Kuu2_1','Kuv1_1','Kuv2_1','Kuw1_1','NLuw1_1','NLuw2_1',...
    'NLuw3_1','Fu1_1','Mvv1_1','Kvv1_1','Kvv2_1','Kvu1_1','Kvu2_1','Kvw1_1','NLvw1_1','NLvw2_1','NLvw3_1','Fv1_1','Mww1_1',...
    'Mww2_1','Mww3_1','Mww4_1','Cww1_1','Cww2_1','Cww3_1','Cww4_1','Kww1_1','Kww2_1','Kww3_1','Kww4_1','Kww5_1','Kww6_1','Kww7_1','Kwvdw_1','Kbarw1_1',...
    'Kbarp1_1','Kbarp2_1','Kbarf1_1','Kbarf2_1','Kbarf3_1','Kew1_1','Kwu1_1','Kwv1_1','NLwu1_1','NLwu2_1','NLwu3_1','NLwu4_1','NLwv1_1','NLwv2_1','NLwv3_1',...
    'NLwv4_1','NLww1_1','NLww2_1','NLww3_1','NLww4_1','NLew2_1','NLwww1_1','NLwww2_1','NLwww3_1','NLwww4_1','NLew3_1','NLvdw_1',...
    'Fw1_1','Fw2_1','Fw3_1','Fbar1_1','Force_1');
    
% save(['data_CCL1_' int2str([mw,nw,mu,nu,mv,nv])],'Muu1_1','Kuu1_1','Kuu2_1','Kuv1_1','Kuv2_1','Kuw1_1','NLuw1_1','NLuw2_1',...
%     'NLuw3_1','Fu1_1','Mvv1_1','Kvv1_1','Kvv2_1','Kvu1_1','Kvu2_1','Kvw1_1','NLvw1_1','NLvw2_1','NLvw3_1','Fv1_1','Mww1_1',...
%     'Mww2_1','Mww3_1','Mww4_1','Cww1_1','Cww2_1','Cww3_1','Cww4_1','Kww1_1','Kww2_1','Kww3_1','Kww4_1','Kww5_1','Kww6_1','Kww7_1','Kwvdw_1','Kbarw1_1',...
%     'Kbarp1_1','Kbarp2_1','Kbarf1_1','Kbarf2_1','Kbarf3_1','Kew1_1','Kwu1_1','Kwv1_1','NLwu1_1','NLwu2_1','NLwu3_1','NLwu4_1','NLwv1_1','NLwv2_1','NLwv3_1',...
%     'NLwv4_1','NLww1_1','NLww2_1','NLww3_1','NLww4_1','NLew2_1','NLwww1_1','NLwww2_1','NLwww3_1','NLwww4_1','NLew3_1','NLvdw_1',...
%     'Fw1_1','Fw2_1','Fw3_1','Fbar1_1','Force_1');
     
%  save(['data_CSL1_' int2str([mw,nw,mu,nu,mv,nv])],'Muu1_1','Kuu1_1','Kuu2_1','Kuv1_1','Kuv2_1','Kuw1_1','NLuw1_1','NLuw2_1',...
%     'NLuw3_1','Fu1_1','Mvv1_1','Kvv1_1','Kvv2_1','Kvu1_1','Kvu2_1','Kvw1_1','NLvw1_1','NLvw2_1','NLvw3_1','Fv1_1','Mww1_1',...
%     'Mww2_1','Mww3_1','Mww4_1','Cww1_1','Cww2_1','Cww3_1','Cww4_1','Kww1_1','Kww2_1','Kww3_1','Kww4_1','Kww5_1','Kww6_1','Kww7_1','Kwvdw_1','Kbarw1_1',...
%     'Kbarp1_1','Kbarp2_1','Kbarf1_1','Kbarf2_1','Kbarf3_1','Kew1_1','Kwu1_1','Kwv1_1','NLwu1_1','NLwu2_1','NLwu3_1','NLwu4_1','NLwv1_1','NLwv2_1','NLwv3_1',...
%     'NLwv4_1','NLww1_1','NLww2_1','NLww3_1','NLww4_1','NLew2_1','NLwww1_1','NLwww2_1','NLwww3_1','NLwww4_1','NLew3_1','NLvdw_1',...
%     'Fw1_1','Fw2_1','Fw3_1','Fbar1_1','Force_1');
   
%  save(['data_CFL1_' int2str([mw,nw,mu,nu,mv,nv])],'Muu1_1','Kuu1_1','Kuu2_1','Kuv1_1','Kuv2_1','Kuw1_1','NLuw1_1','NLuw2_1',...
%     'NLuw3_1','Fu1_1','Mvv1_1','Kvv1_1','Kvv2_1','Kvu1_1','Kvu2_1','Kvw1_1','NLvw1_1','NLvw2_1','NLvw3_1','Fv1_1','Mww1_1',...
%     'Mww2_1','Mww3_1','Mww4_1','Cww1_1','Cww2_1','Cww3_1','Cww4_1','Kww1_1','Kww2_1','Kww3_1','Kww4_1','Kww5_1','Kww6_1','Kww7_1','Kwvdw_1','Kbarw1_1',...
%     'Kbarp1_1','Kbarp2_1','Kbarf1_1','Kbarf2_1','Kbarf3_1','Kew1_1','Kwu1_1','Kwv1_1','NLwu1_1','NLwu2_1','NLwu3_1','NLwu4_1','NLwv1_1','NLwv2_1','NLwv3_1',...
%     'NLwv4_1','NLww1_1','NLww2_1','NLww3_1','NLww4_1','NLew2_1','NLwww1_1','NLwww2_1','NLwww3_1','NLwww4_1','NLew3_1','NLvdw_1',...
%     'Fw1_1','Fw2_1','Fw3_1','Fbar1_1','Force_1');
