# Supplementary material for: Vibration analysis and pull-in instability behavior in a multiwalled piezoelectric nanosensor with fluid flow conveyance
Source: Beilstein J Nanotechnol. 2020 Jul 21;11:1072–81. doi: 10.3762/bjnano.11.92 (PMC7385336; doi:10.3762/bjnano.11.92)
Supplement: File 2 — MATLAB program code for the current paper. In the ZIP file, all programs written in MATLAB software are presented for the results of the article, which is not included in the article due to the large volume of the program. [file Beilstein_J_Nanotechnol-11-1072-s002.zip › research data/transversew.m]

function fun = transversew(mw,nw,q, x, y,Bx, Coeffx)

snx  = Coeffx(1,1 : mw).*cosh(Bx(1 : mw)*x)+Coeffx(2,1 : mw).*sinh(Bx(1 : mw)*x)+Coeffx(3,1 : mw).*cos(Bx(1 : mw)*x)+Coeffx(4,1 : mw).*sin(Bx(1 : mw)*x);

for s = 1 : 2*nw+1    
    if s==1
        sny(s , :) = ones(size(y));
    elseif (s>1 && s<=nw+1)
        sny(s , :) = cos((s-1)*y);
    else
        sny(s , :) = sin((s-nw-1)*y);
    end
end

for k1 = 1 : mw
    fun1((k1-1)*(2*nw+1)+1 :  k1*(2*nw+1),  1) = snx(k1)*sny.';
end

fun  = q(: , 1 : mw)*fun1(1 : mw , 1)+q(: , mw+1 : (2*nw+1)*mw)*fun1(mw+1 : (2*nw+1)*mw , 1);
